# Supplementary material for: Diverse nature of ClpX degradation motifs in Streptococcus mutans
Source: Microbiol Spectr. 2023 Dec 5;12(1):e03457-23. doi: 10.1128/spectrum.03457-23 (PMC10782952; doi:10.1128/spectrum.03457-23)
Supplement: Table S4 — TMT raw data. [file spectrum.03457-23-s0002.xlsx]

## Sheet: ___data_20170828_F001756_dat_rf
Table S4: Raw TMT Ratios and protein IDs
MS data file
Database	SmUA159		(ONLY-not UA159-FR)
Timestamp	28 Aug 2017 at 18:51:04 GMT
Type of search	MS/MS Ion Search
Quantitation	TMT N-3plex (N127-N128-N129)
Enzyme	Trypsin
Fixed modifications	Carbamidomethyl (C),TMT6plex (N-term),TMT6plex (K)
Variable modifications	Deamidated (NQ)
Mass values	Monoisotopic
Protein mass	Unrestricted
Peptide mass tolerance	8 ppm
Fragment mass tolerance	0.02 Da
Max missed cleavages	2
Instrument type	Default
Number of queries	304634
					WT is 127N
Significance threshold p<	0.05				ClpX is 128N
Max. number of families	AUTO
Ions score or expect cut-off	-1
Preferred taxonomy	All entries
Show Percolator scores?	no
Quantitation parameters:
Protein ratio type	average
Normalisation	"Average ratio of all peptides"
Min. precursor charge	1
Outlier removal	auto
Min. number of peptides	1
Peptide threshold	at least homology
Unique peptides only?	no
Accession	Description	Score	128N/127N	Num. of significant matches	Num. of significant sequences	emPAI
gi|24376735|gb|AAN58118.1|AE014883_4	extracellular glyceraldehyde-3-phosphate dehydrogenase [Streptococcus mutans UA159]	7226	1.204	363	13	4.31
gi|24378314|gb|AAN59561.1|AE015019_6	putative chaperonin GroEL [Streptococcus mutans UA159]	6675	1.122	245	19	2.22
gi|24377091|gb|AAN58443.1|AE014914_5	translation elongation factor EF-Tu [Streptococcus mutans UA159]	5904	1.037	254	11	1.26
gi|24377380|gb|AAN58706.1|AE014940_2	glucosyltransferase-SI [Streptococcus mutans UA159]	5903	1.456	260	36	1.45
gi|24377379|gb|AAN58705.1|AE014940_1	glucosyltransferase-I [Streptococcus mutans UA159]	5730	1.608	236	35	1.38
gi|24377285|gb|AAN58619.1|AE014932_2	glucosyltransferase-S [Streptococcus mutans UA159]	463	1.298	31	14	0.29
gi|315113791|pdb|3PN8|A	Chain A, The Crystal Structure Of 6-Phospho-Beta-Glucosidase From Streptococcus Mutans Ua159	99	1.193	6	4	0.21
gi|24376461|gb|AAN57867.1|AE014860_4	heat shock protein, DnaK (HSP-70) [Streptococcus mutans UA159]	4472	1.008	209	20	2
gi|24377577|gb|AAN58887.1|AE014956_8	putative ribosomal protein S1; sequence specific DNA-binding protein [Streptococcus mutans UA159]	4185	1.024	175	17	3.31
gi|24378348|gb|AAN59593.1|AE015021_14	DNA-dependent RNA polymerase, beta' subunit [Streptococcus mutans UA159]	3925	0.931	191	31	1.22
gi|24376928|gb|AAN58294.1|AE014900_2	putative cell division protein FtsZ [Streptococcus mutans UA159]	3722	0.948	100	8	1.51
gi|24376987|gb|AAN58348.1|AE014905_1	cell surface antigen SpaP [Streptococcus mutans UA159]	3492	0.87	133	34	0.84
gi|24377625|gb|AAN58930.1|AE014961_2	putative enolase [Streptococcus mutans UA159]	3251	1.129	146	9	0.88
gi|24377568|gb|AAN58879.1|AE014955_9	pyruvate kinase [Streptococcus mutans UA159]	3127	0.948	168	11	1.05
gi|24378350|gb|AAN59594.1|AE015022_1	DNA-dependent RNA polymerase, beta subunit [Streptococcus mutans UA159]	3042	0.932	161	41	1.52
gi|24378371|gb|AAN59613.1|AE015024_5	30S ribosomal protein S5 [Streptococcus mutans UA159]	2833	1.003	142	10	5.95
gi|24377454|gb|AAN58775.1|AE014945_12	putative phosphoglucomutase [Streptococcus mutans UA159]	2761	1.154	144	18	1.98
gi|24376524|gb|AAN57924.1|AE014866_6	putative alcohol-acetaldehyde dehydrogenase [Streptococcus mutans UA159]	2591	1.316	100	16	0.83
gi|24377054|gb|AAN58409.1|AE014911_3	phosphoenolpyruvate:sugar phosphotransferase system enzyme I, PTS system EI component [Streptococcus mutans UA159]	2479	1.047	112	13	1.17
gi|24377329|gb|AAN58660.1|AE014935_12	putative Clp-like ATP-dependent protease, ATP-binding subunit [Streptococcus mutans UA159]	2452	0.692	92	21	1.64
gi|24378391|gb|AAN59632.1|AE015025_4	class III stress response-related ATP-dependent Clp protease, ATP-binding subunit [Streptococcus mutans UA159]	1034	0.858	44	14	0.63
gi|24376736|gb|AAN58119.1|AE014883_5	phosphoglycerate kinase [Streptococcus mutans UA159]	2388	0.908	134	11	1.58
gi|24378361|gb|AAN59604.1|AE015023_5	DNA-directed RNA polymerase, alpha subunit [Streptococcus mutans UA159]	2344	1.082	112	12	2.58
gi|24377717|gb|AAN59015.1|AE014968_3	putative bacitracin synthetase 1; BacA [Streptococcus mutans UA159]	2313	0.632	123	36	0.41
gi|345287738|gb|AEN80447.1|	50S Ribosomal Protein L2 [Streptococcus mutans UA159]	2300	1.017	122	8	1.7
gi|24376610|gb|AAN58004.1|AE014872_12	ketol-acid reductoisomerase [Streptococcus mutans UA159]	2252	0.929	89	14	2.52
gi|24376797|gb|AAN58175.1|AE014888_13	translation initiation factor 2 [Streptococcus mutans UA159]	2233	1.085	111	18	0.84
gi|24378363|gb|AAN59606.1|AE015023_7	30S ribosomal protein S13 [Streptococcus mutans UA159]	2231	1.01	96	9	9.24
gi|24378372|gb|AAN59614.1|AE015024_6	50S ribosomal protein L18 [Streptococcus mutans UA159]	2199	0.992	121	5	2.03
gi|24376734|gb|AAN58117.1|AE014883_3	translation elongation factor G (EF-G) [Streptococcus mutans UA159]	2126	1.087	91	12	0.76
gi|24376777|gb|AAN58156.1|AE014887_4	pyruvate formate-lyase [Streptococcus mutans UA159]	2087	1.185	104	15	0.91
gi|24378038|gb|AAN59308.1|AE014996_11	putative ABC transporter, branched chain amino acid-binding protein [Streptococcus mutans UA159]	2051	0.968	91	11	1.65
gi|24377331|gb|AAN58661.1|AE014936_1	50S ribosomal protein L10 [Streptococcus mutans UA159]	2018	0.999	114	12	5.36
gi|27734496|sp|P59186.1|RS3_STRMU	RecName: Full=30S ribosomal protein S3	1983	1.033	114	9	2.51
gi|24377287|gb|AAN58621.1|AE014932_4	putative NADP-specific glutamate dehydrogenase [Streptococcus mutans UA159]	1967	1.212	83	11	1.41
gi|24376633|gb|AAN58024.1|AE014875_1	putative oligopeptide ABC transporter, substrate-binding protein OppA [Streptococcus mutans UA159]	1926	1.069	73	14	1.17
gi|24377901|gb|AAN59182.1|AE014985_6	FoF1 membrane-bound proton-translocating ATPase, b subunit [Streptococcus mutans UA159]	1902	1.165	83	9	5.47
gi|24376393|gb|AAN57806.1|AE014853_13	putative cell division protein FtsH [Streptococcus mutans UA159]	1876	0.884	84	19	1.32
gi|24378378|gb|AAN59620.1|AE015024_12	50S ribosomal protein L14 [Streptococcus mutans UA159]	1790	1.015	117	9	10.25
gi|24378380|gb|AAN59622.1|AE015024_14	50s ribosomal protein L29 [Streptococcus mutans UA159]	1751	0.999	67	4	10.03
gi|7674163|sp|O68579.1|PPAC_STRMU	RecName: Full=Probable manganese-dependent inorganic pyrophosphatase; AltName: Full=Pyrophosphate phospho-hydrolase; Short=PPase	1749	0.983	82	11	3.29
gi|24378317|gb|AAN59564.1|AE015019_9	putative PTS system, mannose-specific IID component [Streptococcus mutans UA159]	1743	1.013	45	3	0.55
gi|24376733|gb|AAN58116.1|AE014883_2	30S ribosomal protein S7 [Streptococcus mutans UA159]	1697	0.993	52	5	2.77
gi|24377828|gb|AAN59116.1|AE014978_7	putative dTDP-glucose-4,6-dehydratase [Streptococcus mutans UA159]	1658	0.935	79	10	1.36
gi|24377334|gb|AAN58664.1|AE014936_4	50S ribosomal protein L7/L12 [Streptococcus mutans UA159]	1644	0.989	64	8	4.53
gi|14194638|sp|Q9XB21.1|DBH_STRMU	RecName: Full=DNA-binding protein HU	1632	1.15	90	3	2.79
gi|24376842|gb|AAN58216.1|AE014892_9	penicillin-binding protein 1a; membrane carboxypeptidase [Streptococcus mutans UA159]	1548	0.896	56	12	0.68
gi|24378205|gb|AAN59461.1|AE015010_10	preprotein translocase subunit SecA [Streptococcus mutans UA159]	1546	0.868	86	19	0.99
gi|24378188|gb|AAN59445.1|AE015009_5	putative glutamyl-tRNA(Gln) amidotransferase A subunit [Streptococcus mutans UA159]	1505	1.064	68	13	1.33
gi|24378516|gb|AAN59746.1|AE015036_5	inosine monophosphate dehydrogenase [Streptococcus mutans UA159]	1502	1.063	55	10	0.84
gi|24378320|gb|AAN59566.1|AE015020_1	putative PTS system, mannose-specific IIB component [Streptococcus mutans UA159]	1475	0.947	67	5	2.26
gi|24377237|gb|AAN58576.1|AE014927_5	carbamoylphosphate synthetase, large subunit [Streptococcus mutans UA159]	1459	1.253	63	18	0.6
gi|24378369|gb|AAN59611.1|AE015024_3	50S ribosomal protein L15 [Streptococcus mutans UA159]	1452	1.069	63	4	1.13
gi|24376532|gb|AAN57931.1|AE014867_3	polyribonucleotide nucleotidyltransferase [Streptococcus mutans UA159]	1420	0.938	84	14	0.75
gi|24376438|gb|AAN57847.1|AE014857_11	adenylosuccinate lyase [Streptococcus mutans UA159]	1406	1.271	56	14	1.54
gi|24377565|gb|AAN58876.1|AE014955_6	glucosamine-fructose-6-phosphate aminotransferase [Streptococcus mutans UA159]	1402	1.086	50	10	0.87
gi|24378486|gb|AAN59719.1|AE015033_14	putative succinate semialdehyde dehydrogenase [Streptococcus mutans UA159]	1381	1.246	58	10	1.06
gi|24378394|gb|AAN59635.1|AE015025_7	30S ribosomal protein S2 [Streptococcus mutans UA159]	1367	0.933	60	7	1.23
gi|24377931|gb|AAN59210.1|AE014987_9	putative glycogen phosphorylase [Streptococcus mutans UA159]	1362	0.972	75	11	0.56
gi|24376562|gb|AAN57959.1|AE014869_4	putative ABC transporter, metal binding lipoprotein; surface adhesin precursor; saliva-binding protein; lipoprotein receptor LraI (LraI family) [Streptococcus mutans UA159]	1351	1.04	49	7	0.82
gi|24377489|gb|AAN58807.1|AE014948_10	DNA gyrase A subunit [Streptococcus mutans UA159]	1338	1.006	61	18	0.86
gi|24377756|gb|AAN59051.1|AE014971_13	putative 2-isopropylmalate synthase [Streptococcus mutans UA159]	1337	1	53	12	0.91
gi|24378315|gb|AAN59562.1|AE015019_7	putative co-chaperonin GroES [Streptococcus mutans UA159]	1327	1.119	37	3	2.31
gi|24377700|gb|AAN59000.1|AE014966_10	putative ABC transporter, ATP-binding component [Streptococcus mutans UA159]	1306	1.016	68	6	1.22
gi|24378393|gb|AAN59634.1|AE015025_6	putative translation elongation factor TS [Streptococcus mutans UA159]	1299	0.994	51	7	0.81
gi|24378360|gb|AAN59603.1|AE015023_4	50S ribosomal protein L17 [Streptococcus mutans UA159]	1291	0.955	55	6	4.72
gi|24376667|gb|AAN58055.1|AE014878_1	transketolase [Streptococcus mutans UA159]	1284	1.016	55	9	0.8
gi|24376613|gb|AAN58006.1|AE014873_2	conserved hypothetical protein [Streptococcus mutans UA159]	1278	0.906	50	8	1.85
gi|24378008|gb|AAN59280.1|AE014994_10	conserved hypothetical protein [Streptococcus mutans UA159]	1271	0.945	58	5	4.46
gi|24377935|gb|AAN59213.1|AE014988_2	putative maltose/maltodextrin ABC transporter, sugar-binding protein MalX [Streptococcus mutans UA159]	1269	0.992	53	8	0.71
gi|24376470|gb|AAN57875.1|AE014861_3	peptidyl-prolyl isomerase RopA (trigger factor) [Streptococcus mutans UA159]	1266	0.867	75	17	1.9
gi|24376739|gb|AAN58122.1|AE014883_8	glutamine synthetase type 1; glutamate--ammonia ligase [Streptococcus mutans UA159]	1266	1.016	42	10	1.01
gi|24376704|gb|AAN58089.1|AE014881_3	putative glutamyl-tRNA synthetase [Streptococcus mutans UA159]	1253	1.032	73	13	1.22
gi|24376988|gb|AAN58349.1|AE014905_2	putative ATP-dependent RNA helicase, DEAD-box family [Streptococcus mutans UA159]	1244	1.035	50	8	0.47
gi|24378494|gb|AAN59726.1|AE015034_7	30S ribosomal protein S4 [Streptococcus mutans UA159]	1244	0.909	87	7	2.89
gi|24378137|gb|AAN59398.1|AE015005_4	putative valyl-tRNA synthetase [Streptococcus mutans UA159]	1238	0.961	67	17	0.61
gi|24377662|gb|AAN58965.1|AE014963_9	50S ribosomal protein L19 [Streptococcus mutans UA159]	1222	0.999	59	5	2.18
gi|2493021|sp|P95787.1|ATPA_STRMU	RecName: Full=ATP synthase subunit alpha; AltName: Full=ATP synthase F1 sector subunit alpha; AltName: Full=F-ATPase subunit alpha	1217	1.166	49	8	0.66
gi|24378242|gb|AAN59494.1|AE015014_2	putative PTS system, mannose-specific component IIAB [Streptococcus mutans UA159]	1212	0.967	56	7	1.22
gi|24377225|gb|AAN58565.1|AE014926_8	50S ribosomal protein L27 [Streptococcus mutans UA159]	1205	1.038	43	4	2.83
gi|24376921|gb|AAN58288.1|AE014899_7	putative GTP-binding protein [Streptococcus mutans UA159]	1204	0.724	60	9	0.67
gi|24378250|gb|AAN59501.1|AE015015_1	putative seryl-tRNA synthetase [Streptococcus mutans UA159]	1180	1.038	36	7	0.74
gi|24377679|gb|AAN58980.1|AE014965_1	putative dipeptidase [Streptococcus mutans UA159]	1176	1.285	46	9	0.79
gi|24377460|gb|AAN58780.1|AE014946_5	putative serine hydroxymethyltransferase [Streptococcus mutans UA159]	1162	0.83	57	10	0.87
gi|24376741|gb|AAN58123.1|AE014884_1	glutamate synthase (large subunit) [Streptococcus mutans UA159]	1144	1.057	61	28	0.63
gi|24378488|gb|AAN59720.1|AE015034_1	putative dihydroxy-acid dehydratase [Streptococcus mutans UA159]	1139	1.039	77	7	0.48
gi|24378338|gb|AAN59583.1|AE015021_4	putative acetate kinase [Streptococcus mutans UA159]	1131	0.912	51	9	1.04
gi|24377362|gb|AAN58690.1|AE014938_6	aspartate-semialdehyde dehydrogenase [Streptococcus mutans UA159]	1127	0.91	38	8	0.86
gi|24377685|gb|AAN58986.1|AE014965_7	putative glycerol dehydrogenase [Streptococcus mutans UA159]	1116	1.271	53	9	1.4
gi|24376707|gb|AAN58092.1|AE014881_6	hypothetical protein SMU_333 [Streptococcus mutans UA159]	1106	0.987	39	11	1.49
gi|24376848|gb|AAN58221.1|AE014893_5	conserved hypothetical protein [Streptococcus mutans UA159]	1103	1.158	49	8	0.49
gi|24377436|gb|AAN58758.1|AE014944_8	signal recognition particle protein subunit, Ffh [Streptococcus mutans UA159]	1103	0.965	55	12	0.87
gi|24376476|gb|AAN57881.1|AE014861_9	fructose-1,6-biphosphate aldolase [Streptococcus mutans UA159]	1102	1.126	48	5	0.63
gi|345287735|gb|AAN59626.2|AE015024_18	30S ribosomal protein S19 [Streptococcus mutans UA159]	1101	1.008	67	7	7.18
gi|24376515|gb|AAN57916.1|AE014865_7	malolactic enzyme [Streptococcus mutans UA159]	1090	0.375	62	9	0.73
gi|24376933|gb|AAN58299.1|AE014900_7	putative cell division protein DivIVA [Streptococcus mutans UA159]	1088	1.001	46	11	1.78
gi|24377055|gb|AAN58410.1|AE014911_4	NADP-dependent glyceraldehyde-3-phosphate dehydrogenase [Streptococcus mutans UA159]	1086	0.923	62	9	0.85
gi|17367223|sp|Q9X670.1|G6PI_STRMU	RecName: Full=Glucose-6-phosphate isomerase; Short=GPI; AltName: Full=Phosphoglucose isomerase; Short=PGI; AltName: Full=Phosphohexose isomerase; Short=PHI	1084	1.047	64	8	0.81
gi|24377190|gb|AAN58534.1|AE014922_9	30S ribosomal protein S21 [Streptococcus mutans UA159]	1077	0.955	67	5	8.85
gi|24378187|gb|AAN59444.1|AE015009_4	putative glutamyl-tRNA (Gln) amidotransferase subunit B [Streptococcus mutans UA159]	1071	1.086	46	10	0.91
gi|24377958|gb|AAN59234.1|AE014990_8	catabolite control protein A, CcpA [Streptococcus mutans UA159]	1057	1.173	40	6	0.88
gi|1350920|sp|P48853.1|RS10_STRMU	RecName: Full=30S ribosomal protein S10	1056	0.965	57	3	0.86
gi|24377570|gb|AAN58880.1|AE014956_1	6-phosphofructokinase [Streptococcus mutans UA159]	1048	0.99	56	8	1.32
gi|24377026|gb|AAN58384.1|AE014908_10	putative alanyl-tRNA synthetase (alanine--tRNA ligase) [Streptococcus mutans UA159]	1042	1.015	59	16	0.64
gi|24377777|gb|AAN59070.1|AE014973_10	conserved hypothetical protein [Streptococcus mutans UA159]	1028	0.619	52	23	0.45
gi|24378433|gb|AAN59670.1|AE015029_9	putative anaerobic ribonucleoside-triphosphate reductase [Streptococcus mutans UA159]	1027	2.054	45	12	0.6
gi|24376456|gb|AAN57863.1|AE014859_7	fructan hydrolase; exo-beta-D-fructosidase; fructanase, FruA [Streptococcus mutans UA159]	1024	1.163	57	20	0.48
gi|24378097|gb|AAN59362.1|AE015001_7	putative aminodeoxychorismate lyase (fragment) [Streptococcus mutans UA159]	1020	1.008	49	15	0.88
gi|24376877|gb|AAN58247.1|AE014896_3	conserved hypothetical protein [Streptococcus mutans UA159]	1020	0.812	54	14	0.94
gi|24376507|gb|AAN57909.1|AE014864_7	putative dihydrolipoamide dehydrogenase [Streptococcus mutans UA159]	1017	0.87	45	11	0.9
gi|24376506|gb|AAN57908.1|AE014864_6	putative dihydrolipoamide acetyltransferase [Streptococcus mutans UA159]	321	0.875	18	5	0.37
gi|24376448|gb|AAN57856.1|AE014858_8	putative threonine synthase [Streptococcus mutans UA159]	1013	0.99	48	10	0.81
gi|345287737|gb|AEN80446.1|	50S Ribosomal Protein L23 [Streptococcus mutans UA159]	989	1.133	49	4	1.75
gi|24376400|gb|AAN57811.1|AE014855_1	putative secreted antigen GbpB/SagA; putative peptidoglycan hydrolase [Streptococcus mutans UA159]	965	0.964	44	6	0.75
gi|24377499|gb|AAN58816.1|AE014949_9	putative deoxyribose-phosphate aldolase [Streptococcus mutans UA159]	950	0.811	38	5	1.13
gi|24376663|gb|AAN58052.1|AE014877_7	putative ComB, accessory factor for ComA [Streptococcus mutans UA159]	941	1.01	41	6	0.57
gi|24377092|gb|AAN58444.1|AE014914_6	triosephosphate isomerase [Streptococcus mutans UA159]	934	1.183	48	5	0.76
gi|24377491|gb|AAN58808.1|AE014949_1	lactate dehydrogenase [Streptococcus mutans UA159]	932	1.077	44	4	0.35
gi|24376732|gb|AAN58115.1|AE014883_1	30S ribosomal protein S12 [Streptococcus mutans UA159]	929	0.97	31	4	1.16
gi|24377719|gb|AAN59016.1|AE014969_1	putative polyketide synthase [Streptococcus mutans UA159]	925	0.635	44	15	0.48
gi|24376934|gb|AAN58300.1|AE014900_8	isoleucine-tRNA synthetase [Streptococcus mutans UA159]	923	1.069	51	10	0.47
gi|24376460|gb|AAN57866.1|AE014860_3	heat shock protein GrpE (HSP-70 cofactor) [Streptococcus mutans UA159]	918	0.993	48	6	2.55
gi|24377992|gb|AAN59265.1|AE014993_9	putative ribosome recycling factor [Streptococcus mutans UA159]	906	0.988	55	10	3.15
gi|24377699|gb|AAN58999.1|AE014966_9	putative cell-division protein FtsX [Streptococcus mutans UA159]	905	1.064	38	4	0.58
gi|24377259|gb|AAN58596.1|AE014929_6	sucrose phosphorylase, GtfA [Streptococcus mutans UA159]	897	1.281	35	11	0.95
gi|24378379|gb|AAN59621.1|AE015024_13	30S ribosomal protein S17 [Streptococcus mutans UA159]	894	1.026	55	2	1.52
gi|2500162|sp|P95778.1|RMLA_STRMU	RecName: Full=Glucose-1-phosphate thymidylyltransferase; AltName: Full=dTDP-glucose pyrophosphorylase; AltName: Full=dTDP-glucose synthase	876	1.032	34	10	2.21
gi|24377953|gb|AAN59229.1|AE014990_3	putative threonyl-tRNA synthetase [Streptococcus mutans UA159]	875	1.077	60	14	0.99
gi|24377715|gb|AAN59013.1|AE014968_1	putative surfactin synthetase [Streptococcus mutans UA159]	873	0.631	39	15	0.25
gi|24376820|gb|AAN58196.1|AE014890_9	putative glycyl-tRNA synthetase (beta subunit) [Streptococcus mutans UA159]	872	0.895	36	14	0.69
gi|24378007|gb|AAN59279.1|AE014994_9	putative methionyl-tRNA synthetase [Streptococcus mutans UA159]	868	0.949	42	10	0.42
gi|24376858|gb|AAN58230.1|AE014894_7	putative serine/threonine protein kinase [Streptococcus mutans UA159]	863	1.036	38	6	0.36
gi|24378150|gb|AAN59410.1|AE015006_3	putative prolyl-tRNA synthetase [Streptococcus mutans UA159]	863	0.639	37	8	0.42
gi|24378399|gb|AAN59639.1|AE015026_3	putative trehalose-6-phosphate hydrolase TreA [Streptococcus mutans UA159]	862	0.795	39	5	0.41
gi|24376548|gb|AAN57946.1|AE014868_8	30S ribosomal protein S9 [Streptococcus mutans UA159]	836	1.047	32	4	1.83
gi|24378398|gb|AAN59638.1|AE015026_2	putative peptidase [Streptococcus mutans UA159]	806	0.804	50	11	0.68
gi|24376918|gb|AAN58285.1|AE014899_4	putative glucose kinase [Streptococcus mutans UA159]	803	0.943	23	3	0.37
gi|24377881|gb|AAN59164.1|AE014983_5	putative chromosome segregation ATPase; SMC protein [Streptococcus mutans UA159]	799	0.936	50	27	0.68
gi|24376839|gb|AAN58213.1|AE014892_6	putative nicotinate phosphoribosyltransferase [Streptococcus mutans UA159]	797	0.853	32	6	0.4
gi|24378157|gb|AAN59416.1|AE015007_3	conserved hypothetical protein [Streptococcus mutans UA159]	789	0.999	35	4	1.01
gi|24378096|gb|AAN59361.1|AE015001_6	putative transcription elongation factor GreA [Streptococcus mutans UA159]	782	0.913	37	4	1
gi|24377249|gb|AAN58587.1|AE014928_8	putative PTS system, fructose-specific enzyme IIABC component [Streptococcus mutans UA159]	779	0.809	26	3	0.17
gi|24377372|gb|AAN58699.1|AE014939_6	putative ABC transporter, periplasmic ferrichrome-binding protein [Streptococcus mutans UA159]	778	0.831	44	7	0.84
gi|24377089|gb|AAN58441.1|AE014914_3	putative phosphoenolpyruvate carboxylase [Streptococcus mutans UA159]	777	0.876	43	14	0.51
gi|24376850|gb|AAN58223.1|AE014893_7	conserved hypothetical protein [Streptococcus mutans UA159]	772	0.994	53	13	0.93
gi|24377024|gb|AAN58382.1|AE014908_8	putative protease maturation protein precursor [Streptococcus mutans UA159]	769	0.914	55	9	1.02
gi|24377068|gb|AAN58422.1|AE014912_7	hypothetical protein SMU_689 [Streptococcus mutans UA159]	758	1.473	43	17	0.67
gi|547928|sp|Q00752.1|MSMK_STRMU	RecName: Full=Multiple sugar-binding transport ATP-binding protein MsmK	758	1.14	43	9	0.99
gi|24378309|gb|AAN59556.1|AE015019_1	putative transcription antitermination factor [Streptococcus mutans UA159]	757	0.983	42	4	1.5
gi|24378060|gb|AAN59328.1|AE014998_5	putative D-alanine-D-alanyl carrier protein ligase [Streptococcus mutans UA159]	753	0.938	28	7	0.45
gi|24377443|gb|AAN58764.1|AE014945_1	putative GMP synthase [Streptococcus mutans UA159]	748	0.873	32	9	0.61
gi|24377750|gb|AAN59045.1|AE014971_7	conserved hypothetical protein [Streptococcus mutans UA159]	742	0.939	36	5	0.82
gi|24378227|gb|AAN59481.1|AE015012_10	30S ribosomal protein S6 [Streptococcus mutans UA159]	742	1.035	35	4	3.85
gi|24377721|gb|AAN59018.1|AE014969_3	putative peptide synthetase [Streptococcus mutans UA159]	740	0.597	49	8	0.48
gi|24378105|gb|AAN59369.1|AE015002_3	putative acetyl-CoA carboxylase biotin carboxylase subunit [Streptococcus mutans UA159]	735	0.888	41	6	0.54
gi|24376794|gb|AAN58172.1|AE014888_10	putative transcription factor NusA [Streptococcus mutans UA159]	729	0.963	43	10	0.9
gi|24377178|gb|AAN58523.1|AE014921_8	putative amino acid ABC transporter, ATP-binding protein [Streptococcus mutans UA159]	722	1.056	34	3	0.78
gi|24377504|gb|AAN58820.1|AE014950_3	putative 30S ribosomal protein S20 [Streptococcus mutans UA159]	720	1.04	32	3	1.5
gi|24377716|gb|AAN59014.1|AE014968_2	putative gramicidin S synthetase [Streptococcus mutans UA159]	718	0.64	36	14	0.38
gi|24377242|gb|AAN58580.1|AE014928_1	30S ribosomal protein S16 [Streptococcus mutans UA159]	718	1.017	39	1	0.57
gi|24377470|gb|AAN58789.1|AE014947_1	hypothetical protein; possible cell wall protein, WapE [Streptococcus mutans UA159]	714	1.325	30	8	0.54
gi|24377322|gb|AAN58653.1|AE014935_5	ATP-dependent protease Clp, ATPase subunit ClpX [Streptococcus mutans UA159]	713	0.207	29	7	0.68
gi|24377723|gb|AAN59020.1|AE014969_5	conserved hypothetical protein; possible permease [Streptococcus mutans UA159]	711	0.646	41	9	0.46
gi|24378407|gb|AAN59646.1|AE015027_4	putative PTS system, glucose-specific IIABC component [Streptococcus mutans UA159]	710	0.937	33	8	0.46
gi|24378034|gb|AAN59304.1|AE014996_7	putative branched chain amino acid ABC transporter, ATP-binding protein [Streptococcus mutans UA159]	706	0.839	20	3	0.68
gi|24377897|gb|AAN59178.1|AE014985_2	FoF1 membrane-bound proton-translocating ATPase, beta subunit [Streptococcus mutans UA159]	705	1.114	29	5	0.31
gi|24377995|gb|AAN59268.1|AE014993_12	50S ribosomal L11 protein [Streptococcus mutans UA159]	702	0.996	35	5	1.68
gi|24378373|gb|AAN59615.1|AE015024_7	50S ribosomal protein L6 (BL10) [Streptococcus mutans UA159]	700	0.989	44	5	1.39
gi|24377463|gb|AAN58783.1|AE014946_8	putative peptide chain release factor 1 [Streptococcus mutans UA159]	700	0.958	42	7	0.79
gi|24378292|gb|AAN59541.1|AE015017_7	putative cytoplasmic membrane protein; LemA-like protein [Streptococcus mutans UA159]	697	0.939	33	7	1.64
gi|24376938|gb|AAN58303.1|AE014901_3	ATP-dependent protease ClpE [Streptococcus mutans UA159]	694	1.095	28	10	0.46
gi|24377478|gb|AAN58797.1|AE014947_9	6-phospho-beta-glucosidase [Streptococcus mutans UA159]	694	0.929	32	7	0.61
gi|24377813|gb|AAN59102.1|AE014977_1	conserved hypothetical protein [Streptococcus mutans UA159]	694	1.461	47	7	1.43
gi|24376841|gb|AAN58215.1|AE014892_8	cysteine aminopeptidase C [Streptococcus mutans UA159]	694	0.917	37	9	0.77
gi|24377652|gb|AAN58956.1|AE014962_12	putative septation ring formation regulator [Streptococcus mutans UA159]	692	1.117	43	10	0.7
gi|24376692|gb|AAN58078.1|AE014880_5	putative tetrahydrodipicolinate succinylase [Streptococcus mutans UA159]	686	0.746	28	5	0.94
gi|24377179|gb|AAN58524.1|AE014921_9	putative glutamine ABC transporter, permease protein [Streptococcus mutans UA159]	684	1.074	37	9	0.45
gi|24376712|gb|AAN58097.1|AE014881_11	putative RNA-binding protein, Jag family [Streptococcus mutans UA159]	683	0.957	31	8	1
gi|24377157|gb|AAN58503.1|AE014920_1	5-enolpyruvylshikimate-3-phosphate synthase [Streptococcus mutans UA159]	677	0.848	27	9	0.67
gi|24377671|gb|AAN58973.1|AE014964_7	putative glutathione S-transferase [Streptococcus mutans UA159]	675	1.726	28	7	1.41
gi|24378051|gb|AAN59320.1|AE014997_10	conserved hypothetical protein [Streptococcus mutans UA159]	674	1.434	17	3	1.14
gi|24377419|gb|AAN58742.1|AE014943_5	putative phosphotransacetylase [Streptococcus mutans UA159]	670	1.296	30	5	0.66
gi|24377146|gb|AAN58493.1|AE014919_1	lysyl-tRNA synthetase [Streptococcus mutans UA159]	661	0.895	30	8	0.61
gi|24377688|gb|AAN58989.1|AE014965_10	aspartate aminotransferase [Streptococcus mutans UA159]	660	0.842	28	7	0.63
gi|24376972|gb|AAN58335.1|AE014903_11	phosphoglyceromutase [Streptococcus mutans UA159]	660	1.039	32	6	1.2
gi|24377904|gb|AAN59185.1|AE014985_9	glycogen phosphorylase [Streptococcus mutans UA159]	655	1.189	41	13	0.52
gi|24377508|gb|AAN58824.1|AE014950_7	aminopeptidase N, PepN [Streptococcus mutans UA159]	654	0.889	35	12	0.58
gi|24377160|gb|AAN58506.1|AE014920_4	putative transcriptional regulator [Streptococcus mutans UA159]	652	1.212	25	7	0.47
gi|24377238|gb|AAN58577.1|AE014927_6	conserved hypothetical protein; putative permease [Streptococcus mutans UA159]	651	1.061	30	6	0.52
gi|345287736|gb|AAN59627.2|AE015024_19	50S ribosomal protein L4 [Streptococcus mutans UA159]	648	1.03	31	5	0.99
gi|24377799|gb|AAN59090.1|AE014975_8	putative phospho-sugar mutase [Streptococcus mutans UA159]	644	0.941	23	6	0.55
gi|24378462|gb|AAN59696.1|AE015032_1	histidyl-tRNA synthetase (histidine--tRNA ligase) [Streptococcus mutans UA159]	641	0.843	39	12	1.12
gi|24378304|gb|AAN59552.1|AE015018_6	putative amino acid binding protein [Streptococcus mutans UA159]	638	1.092	36	4	0.85
gi|24378374|gb|AAN59616.1|AE015024_8	30S ribosomal protein S8 [Streptococcus mutans UA159]	634	0.915	36	4	2.9
gi|24376442|gb|AAN57850.1|AE014858_2	conserved hypothetical protein [Streptococcus mutans UA159]	634	0.915	25	9	0.43
gi|24377673|gb|AAN58975.1|AE014964_9	50S ribosomal protein L31 [Streptococcus mutans UA159]	630	1.057	41	4	2.57
gi|24378003|gb|AAN59275.1|AE014994_5	putative UDP-N-acetylglucosamine pyrophosphorylase [Streptococcus mutans UA159]	628	0.932	30	5	0.44
gi|24376626|gb|AAN58018.1|AE014874_4	putative ABC transporter, membrane protein [Streptococcus mutans UA159]	624	0.829	31	6	0.51
gi|24376886|gb|AAN58255.1|AE014897_1	hypothetical protein SMU_510c [Streptococcus mutans UA159]	622	0.89	37	6	1.57
gi|24377046|gb|AAN58402.1|AE014910_6	ribonucleotide reductase, large subunit [Streptococcus mutans UA159]	621	0.931	41	13	0.53
gi|24378383|gb|AAN59625.1|AE015024_17	50S ribosomal protein L22 [Streptococcus mutans UA159]	620	0.995	41	3	1.16
gi|24378219|gb|AAN59473.1|AE015012_2	putative excinuclease ABC (subunit A) [Streptococcus mutans UA159]	620	0.87	29	12	0.43
gi|24378214|gb|AAN59469.1|AE015011_8	putative translation elongation factor P [Streptococcus mutans UA159]	615	1.115	21	4	0.87
gi|24377278|gb|AAN58613.1|AE014931_6	putative dihydrodipicolinate reductase [Streptococcus mutans UA159]	614	0.938	20	5	0.76
gi|24376680|gb|AAN58067.1|AE014879_4	conserved hypothetical protein [Streptococcus mutans UA159]	614	1.203	27	5	0.76
gi|24377724|gb|AAN59021.1|AE014969_6	putative ABC transporter, ATP-binding protein [Streptococcus mutans UA159]	610	0.777	39	3	0.97
gi|24378400|gb|AAN59640.1|AE015026_4	putative PTS system, trehalose-specific IIABC component [Streptococcus mutans UA159]	607	0.858	22	5	0.22
gi|24377264|gb|AAN58600.1|AE014930_2	galactokinase, GalK [Streptococcus mutans UA159]	603	1.186	31	5	0.53
gi|24377292|gb|AAN58626.1|AE014932_9	putative ATPase, confers aluminum resistance [Streptococcus mutans UA159]	602	1.157	25	5	0.88
gi|24377450|gb|AAN58771.1|AE014945_8	putative formyl-tetrahydrofolate synthetase [Streptococcus mutans UA159]	599	0.993	25	6	0.36
gi|24377212|gb|AAN58553.1|AE014925_4	putative reductase [Streptococcus mutans UA159]	598	1.958	31	6	0.93
gi|24378011|gb|AAN59283.1|AE014994_13	hypothetical protein SMU_1644c [Streptococcus mutans UA159]	597	0.733	30	5	0.85
gi|24376535|gb|AAN57934.1|AE014867_6	putative cysteinyl-tRNA synthetase [Streptococcus mutans UA159]	595	1.053	34	9	0.59
gi|24377975|gb|AAN59249.1|AE014992_4	putative exoribonuclease R (RNAase R) [Streptococcus mutans UA159]	594	1.263	22	9	0.29
gi|24377789|gb|AAN59081.1|AE014974_11	putative oleoyl-acyl carrier protein thioesterase [Streptococcus mutans UA159]	592	0.706	29	4	0.72
gi|24378203|gb|AAN59459.1|AE015010_8	putative DAHP synthase; phospho-2-dehydro-3-deoxyphosphoheptonate aldolase [Streptococcus mutans UA159]	590	0.933	48	6	0.84
gi|227302430|emb|CAY03133.1|	unnamed protein product [Streptococcus mutans UA159]	506	0.946	39	6	0.87
gi|24376923|gb|AAN58290.1|AE014899_9	putative D-glutamic acid adding enzyme MurD; UDP-N-acetylmuramoylalanine--D-glutamate ligase [Streptococcus mutans UA159]	589	1.106	27	5	0.53
gi|24376944|gb|AAN58309.1|AE014901_9	putative amino acid ABC transporter, ATP-binding protein [Streptococcus mutans UA159]	588	1.045	23	3	0.46
gi|24378305|gb|AAN59553.1|AE015018_7	putative leucyl-tRNA synthetase [Streptococcus mutans UA159]	584	0.827	34	11	0.4
gi|24378444|gb|AAN59680.1|AE015030_10	recombination protein RecA [Streptococcus mutans UA159]	583	0.925	23	6	0.52
gi|24376813|gb|AAN58189.1|AE014890_2	putative (R)-2-hydroxyglutaryl-CoA dehydratase activator-related protein [Streptococcus mutans UA159]	569	0.851	26	12	0.24
gi|24376769|gb|AAN58149.1|AE014886_10	conserved hypothetical protein [Streptococcus mutans UA159]	568	1.077	35	8	1.96
gi|24377878|gb|AAN59161.1|AE014983_2	putative phenylalanyl-tRNA synthetase (beta subunit) [Streptococcus mutans UA159]	567	1.1	29	8	0.27
gi|24378460|gb|AAN59695.1|AE015031_11	aspartyl-tRNA synthetase [Streptococcus mutans UA159]	566	0.846	36	9	0.55
gi|24378190|gb|AAN59447.1|AE015009_7	putative aspartyl-tRNA synthetase [Streptococcus mutans UA159]	203	1.077	16	8	0.38
gi|24377994|gb|AAN59267.1|AE014993_11	50S ribosomal protein L1 [Streptococcus mutans UA159]	562	0.992	30	6	0.81
gi|24377295|gb|AAN58628.1|AE014933_2	putative ABC transporter, ATP-binding protein [Streptococcus mutans UA159]	558	1.017	26	10	0.49
gi|24376462|gb|AAN57868.1|AE014860_5	heat shock protein DnaJ (HSP-40) [Streptococcus mutans UA159]	554	1.101	25	5	0.76
gi|24377838|gb|AAN59125.1|AE014979_1	putative adenine phosphoribosyltransferase [Streptococcus mutans UA159]	550	0.95	27	5	1.67
gi|24378376|gb|AAN59618.1|AE015024_10	50S ribosomal protein L5 [Streptococcus mutans UA159]	549	1.036	36	4	0.64
gi|24378501|gb|AAN59732.1|AE015035_1	glucose inhibited division protein-like protein GidA [Streptococcus mutans UA159]	548	1.175	31	14	0.76
gi|24377993|gb|AAN59266.1|AE014993_10	putative uridylate kinase [Streptococcus mutans UA159]	548	1.064	17	3	0.66
gi|24378390|gb|AAN59631.1|AE015025_3	levansucrase precursor; beta-D-fructosyltransferase [Streptococcus mutans UA159]	547	1.655	25	11	0.44
gi|24378127|gb|AAN59389.1|AE015004_8	conserved hypothetical protein [Streptococcus mutans UA159]	543	0.975	25	7	0.86
gi|24376521|gb|AAN57921.1|AE014866_3	putative polypeptide deformylase [Streptococcus mutans UA159]	542	1.102	26	6	1.17
gi|24377677|gb|AAN58979.1|AE014964_13	putative surface adhesin; AdcA protein-like protein; putative Zn-binding lipoprotein [Streptococcus mutans UA159]	541	0.929	28	8	0.52
gi|24376625|gb|AAN58017.1|AE014874_3	putative ABC transporter, ATP-binding protein [Streptococcus mutans UA159]	538	0.877	17	3	0.45
gi|24377930|gb|AAN59209.1|AE014987_8	putative cation-transporting P-type ATPase PacL [Streptococcus mutans UA159]	537	1.189	33	12	0.42
gi|24376408|gb|AAN57819.1|AE014855_9	putative phosphoribosylformylglycinamidine synthase, (FGAM synthase) [Streptococcus mutans UA159]	537	1.178	28	10	0.25
gi|24377880|gb|AAN59163.1|AE014983_4	putative phenylalanyl-tRNA synthetase (alpha subunit) [Streptococcus mutans UA159]	322	1.096	26	5	0.7
gi|24376985|gb|AAN58347.1|AE014904_10	putative 40K cell wall protein precursor [Streptococcus mutans UA159]	536	0.626	27	7	0.31
gi|24378321|gb|AAN59567.1|AE015020_2	putative PTS system, sugar-specific enzyme IIA component [Streptococcus mutans UA159]	530	0.948	23	3	0.98
gi|24376501|gb|AAN57903.1|AE014864_1	DNA polymerase III, alpha subunit [Streptococcus mutans UA159]	529	0.854	28	12	0.22
gi|24377830|gb|AAN59118.1|AE014978_9	putative dTDP-4-keto-L-rhamnose reductase [Streptococcus mutans UA159]	528	0.965	26	4	1.79
gi|24376976|gb|AAN58338.1|AE014904_1	putative D-alanine-D-alanine ligase [Streptococcus mutans UA159]	526	1.104	26	8	0.73
gi|24377492|gb|AAN58809.1|AE014949_2	hypothetical protein SMU_1116c [Streptococcus mutans UA159]	525	1.276	22	9	1.01
gi|24378352|gb|AAN59596.1|AE015022_3	putative tyrosyl-tRNA synthetase [Streptococcus mutans UA159]	519	1.229	19	5	0.46
gi|24378047|gb|AAN59316.1|AE014997_6	putative UDP-N-acetylmuramoylananine-D-glutamate-2,6- diaminopimelate ligase; UDP-MurNac-tripeptide synthetase [Streptococcus mutans UA159]	519	1.086	24	8	0.54
gi|24378232|gb|AAN59485.1|AE015013_4	putative alcohol dehydrogenase [Streptococcus mutans UA159]	517	1.421	15	5	0.43
gi|24378233|gb|AAN59486.1|AE015013_5	putative thioredoxin [Streptococcus mutans UA159]	513	1.277	24	4	1.86
gi|24377064|gb|AAN58418.1|AE014912_3	hypothetical protein SMU_684 [Streptococcus mutans UA159]	511	0.805	25	8	1.14
gi|24376612|gb|AAN58005.1|AE014873_1	threonine dehydratase [Streptococcus mutans UA159]	508	0.971	24	7	0.51
gi|24376857|gb|AAN58229.1|AE014894_6	putative phosphoprotein phosphatase (pppL protein) [Streptococcus mutans UA159]	508	1.072	23	5	1.05
gi|24377130|gb|AAN58479.1|AE014917_10	conserved hypothetical protein [Streptococcus mutans UA159]	507	1.146	19	3	0.95
gi|24377785|gb|AAN59077.1|AE014974_7	putative ABC transporter, membrane protein subunit and ATP-binding protein [Streptococcus mutans UA159]	505	1.455	28	10	0.35
gi|24377939|gb|AAN59217.1|AE014988_6	putative UDP-N-acetylglucosamine-1-carboxyvinyl transferase [Streptococcus mutans UA159]	504	0.867	26	6	0.43
gi|24376876|gb|AAN58246.1|AE014896_2	hypothetical protein SMU_501 [Streptococcus mutans UA159]	503	0.911	24	4	0.49
gi|24378457|gb|AAN59692.1|AE015031_8	putative arginyl-tRNA synthase [Streptococcus mutans UA159]	501	0.75	28	13	0.71
gi|24377174|gb|AAN58519.1|AE014921_4	putative GTP-binding protein [Streptococcus mutans UA159]	500	1.007	19	8	0.76
gi|24376662|gb|AAN58051.1|AE014877_6	putative ABC transporter, ATP-binding protein ComA [Streptococcus mutans UA159]	496	1.001	36	10	0.56
gi|24377687|gb|AAN58988.1|AE014965_9	putative asparaginyl-tRNA synthetase [Streptococcus mutans UA159]	496	0.811	27	7	0.53
gi|24376475|gb|AAN57880.1|AE014861_8	CTP synthetase (UTP-ammonia lyase) [Streptococcus mutans UA159]	494	0.928	29	6	0.57
gi|24376959|gb|AAN58323.1|AE014902_11	putative arginine repressor [Streptococcus mutans UA159]	494	0.773	16	4	0.98
gi|24378362|gb|AAN59605.1|AE015023_6	30S ribosomal protein S11 [Streptococcus mutans UA159]	492	1.039	42	4	1.52
gi|24378111|gb|AAN59375.1|AE015002_9	putative trans-2-enoyl-ACP reductase [Streptococcus mutans UA159]	486	0.919	19	6	0.7
gi|24377761|gb|AAN59055.1|AE014972_4	conserved hypothetical protein [Streptococcus mutans UA159]	485	0.941	30	8	0.47
gi|24377497|gb|AAN58814.1|AE014949_7	putative ABC transporter [Streptococcus mutans UA159]	485	0.781	20	4	0.29
gi|24377682|gb|AAN58983.1|AE014965_4	conserved hypothetical protein [Streptococcus mutans UA159]	485	1.035	18	5	0.49
gi|24376840|gb|AAN58214.1|AE014892_7	NAD(+) synthetase (nitrogen-regulatory protein) [Streptococcus mutans UA159]	484	0.789	18	4	0.81
gi|24377496|gb|AAN58813.1|AE014949_6	putative sugar ABC transporter, ATP-binding protein [Streptococcus mutans UA159]	484	0.878	21	8	0.53
gi|24377585|gb|AAN58894.1|AE014957_7	hypothetical protein SMU_1208c [Streptococcus mutans UA159]	483	1.095	20	4	0.41
gi|24377439|gb|AAN58761.1|AE014944_11	putative ABC transporter, ATP-binding protein, proline/glycine betaine transport system [Streptococcus mutans UA159]	482	0.827	21	6	0.42
gi|24377078|gb|AAN58431.1|AE014913_8	50S ribosomal protein L20 [Streptococcus mutans UA159]	479	1.055	28	3	1.35
gi|24376829|gb|AAN58204.1|AE014891_8	putative penicillin-binding protein 2X [Streptococcus mutans UA159]	478	0.947	27	9	0.33
gi|24377907|gb|AAN59188.1|AE014985_12	putative glucose-1-phosphate adenylyltransferase; ADP-glucose pyrophosphorylase [Streptococcus mutans UA159]	478	0.931	23	5	0.38
gi|24377187|gb|AAN58531.1|AE014922_6	putative amino acid transporter, amino acid-binding protein [Streptococcus mutans UA159]	478	0.931	23	5	0.71
gi|24377255|gb|AAN58592.1|AE014929_2	alpha-galactosidase [Streptococcus mutans UA159]	478	1.123	22	8	0.35
gi|24377815|gb|AAN59104.1|AE014977_3	conserved hypothetical protein [Streptococcus mutans UA159]	469	0.952	24	7	0.35
gi|24376533|gb|AAN57932.1|AE014867_4	conserved hypothetical protein [Streptococcus mutans UA159]	467	0.941	17	5	0.75
gi|24376875|gb|AAN58245.1|AE014896_1	putative ribosome-associated protein [Streptococcus mutans UA159]	465	0.931	17	4	0.78
gi|24377137|gb|AAN58485.1|AE014918_3	NADH oxidase/alkyl hydroperoxidase reductase peroxide-forming [Streptococcus mutans UA159]	463	0.883	18	8	0.47
gi|24376822|gb|AAN58197.1|AE014891_1	conserved hypothetical protein [Streptococcus mutans UA159]	462	1.056	16	4	2.21
gi|24376870|gb|AAN58241.1|AE014895_6	putative cysteine synthetase A; O-acetylserine lyase [Streptococcus mutans UA159]	458	0.987	20	4	0.48
gi|24378099|gb|AAN59364.1|AE015001_9	putative UDP-N-acetyl muramate-alanine ligase [Streptococcus mutans UA159]	454	0.889	27	5	0.45
gi|24377376|gb|AAN58703.1|AE014939_10	putative DNA topoisomerase I [Streptococcus mutans UA159]	451	1.322	29	10	0.36
gi|24378510|gb|AAN59741.1|AE015035_10	conserved hypothetical protein [Streptococcus mutans UA159]	451	1.04	32	5	0.54
gi|24378110|gb|AAN59374.1|AE015002_8	putative malonyl-CoA (acyl-carrier-protein) transacylase [Streptococcus mutans UA159]	450	0.714	22	6	0.71
gi|24378155|gb|AAN59414.1|AE015007_1	putative secreted protein [Streptococcus mutans UA159]	450	1.469	19	3	0.7
gi|24376819|gb|AAN58195.1|AE014890_8	putative glycyl-tRNA synthetase (alpha subunit) [Streptococcus mutans UA159]	450	0.981	15	6	0.74
gi|24377248|gb|AAN58586.1|AE014928_7	putative fructose-1-phosphate kinase [Streptococcus mutans UA159]	449	0.936	18	5	0.76
gi|24377010|gb|AAN58369.1|AE014907_6	conserved hypothetical protein [Streptococcus mutans UA159]	445	0.835	16	4	0.68
gi|24376635|gb|AAN58026.1|AE014875_3	putative transmembrane protein, permease OppC [Streptococcus mutans UA159]	442	0.948	24	5	0.67
gi|24377216|gb|AAN58557.1|AE014925_8	putative aminotransferase [Streptococcus mutans UA159]	440	0.841	19	5	0.36
gi|24378329|gb|AAN59575.1|AE015020_10	putative phenylalanyl-tRNA synthetase, beta subunit [Streptococcus mutans UA159]	440	0.999	23	2	0.39
gi|24377148|gb|AAN58495.1|AE014919_3	conserved hypothetical protein; possible integral membrane protein [Streptococcus mutans UA159]	439	0.831	22	9	0.38
gi|24376509|gb|AAN57910.1|AE014865_1	putative lipoate-protein ligase [Streptococcus mutans UA159]	437	0.884	22	5	0.5
gi|24376697|gb|AAN58083.1|AE014880_10	putative glycerol-3-phosphate dehydrogenase [Streptococcus mutans UA159]	436	0.849	26	7	0.65
gi|24378375|gb|AAN59617.1|AE015024_9	30S ribosomal protein S14 [Streptococcus mutans UA159]	433	1.001	26	2	1.4
gi|21759095|sp|O70055.1|DLTC_STRMU	RecName: Full=D-alanine--poly(phosphoribitol) ligase subunit 2; AltName: Full=D-alanyl carrier protein; Short=DCP	429	0.78	28	2	1.38
gi|24377900|gb|AAN59181.1|AE014985_5	FoF1 membrane-bound proton-translocating ATPase, delta subunit [Streptococcus mutans UA159]	428	1.228	16	4	0.62
gi|24378234|gb|AAN59487.1|AE015013_6	putative DNA mismatch repair protein MutS2 [Streptococcus mutans UA159]	426	0.818	22	9	0.31
gi|24378244|gb|AAN59496.1|AE015014_4	putative PTS system, mannose-specific component IID [Streptococcus mutans UA159]	425	0.933	29	5	0.71
gi|24378303|gb|AAN59551.1|AE015018_5	putative membrane lipoprotein [Streptococcus mutans UA159]	424	1.001	25	6	0.68
gi|24376927|gb|AAN58293.1|AE014900_1	cell division protein FtsA [Streptococcus mutans UA159]	423	0.833	18	6	0.47
gi|24376786|gb|AAN58164.1|AE014888_2	putative transcriptional regulator [Streptococcus mutans UA159]	422	0.949	29	7	0.69
gi|24377612|gb|AAN58919.1|AE014959_13	putative ribose 5-phosphate isomerase A [Streptococcus mutans UA159]	421	0.927	10	3	0.38
gi|24377269|gb|AAN58605.1|AE014930_7	type I restriction-modification system DNA methylase [Streptococcus mutans UA159]	421	0.927	15	7	0.35
gi|24377941|gb|AAN59219.1|AE014988_8	conserved hypothetical protein [Streptococcus mutans UA159]	420	1.21	20	7	0.64
gi|24377906|gb|AAN59187.1|AE014985_11	putative glycogen biosynthesis protein GlgD [Streptococcus mutans UA159]	420	0.876	21	6	0.66
gi|24377236|gb|AAN58575.1|AE014927_4	putative carbamoyl phosphate synthetase, small subunit [Streptococcus mutans UA159]	418	1.161	18	5	0.61
gi|24378332|gb|AAN59578.1|AE015020_13	putative glutamyl-aminopeptidase; endo-1,4-beta-glucanase [Streptococcus mutans UA159]	416	0.814	25	7	0.97
gi|24377720|gb|AAN59017.1|AE014969_2	putative malonyl-CoA acyl-carrier-protein transacylase [Streptococcus mutans UA159]	416	0.635	20	6	0.39
gi|24377859|gb|AAN59144.1|AE014981_1	6-phospho-beta-galactosidase [Streptococcus mutans UA159]	416	0.824	23	9	0.63
gi|24376382|gb|AAN57795.1|AE014853_2	putative DNA polymerase III, beta subunit [Streptococcus mutans UA159]	414	0.945	22	5	0.39
gi|24377819|gb|AAN59108.1|AE014977_7	putative fibronectin/fibrinogen-binding protein [Streptococcus mutans UA159]	413	0.867	24	9	0.49
gi|24378225|gb|AAN59479.1|AE015012_8	30S ribosomal protein S18 [Streptococcus mutans UA159]	411	0.938	30	5	2.49
gi|24378193|gb|AAN59450.1|AE015009_10	putative aminotransferase [Streptococcus mutans UA159]	408	1.257	25	5	0.43
gi|24378439|gb|AAN59675.1|AE015030_5	conserved hypothetical protein [Streptococcus mutans UA159]	407	1.154	16	5	2.41
gi|24376505|gb|AAN57907.1|AE014864_5	putative acetoin dehydrogenase (TPP-dependent), E1 component beta subunit [Streptococcus mutans UA159]	407	0.826	15	3	0.33
gi|24378210|gb|AAN59465.1|AE015011_4	sucrose-6-phosphate hydrolase [Streptococcus mutans UA159]	406	1.178	21	5	0.47
gi|24376430|gb|AAN57839.1|AE014857_3	putative phosphoribosylaminoimidazole carboxylase, catalytic subunit [Streptococcus mutans UA159]	406	1.185	10	1	0.35
gi|24376930|gb|AAN58296.1|AE014900_4	conserved hypothetical protein [Streptococcus mutans UA159]	405	1.166	21	4	1.38
gi|24376607|gb|AAN58001.1|AE014872_9	conserved hypothetical protein [Streptococcus mutans UA159]	404	0.859	24	7	0.5
gi|24378024|gb|AAN59295.1|AE014995_12	putative phosphoserine aminotransferase [Streptococcus mutans UA159]	403	0.977	21	5	0.38
gi|24377205|gb|AAN58547.1|AE014924_7	conserved hypothetical protein [Streptococcus mutans UA159]	400	0.978	26	6	0.31
gi|24378095|gb|AAN59360.1|AE015001_5	putative inner membrane protein [Streptococcus mutans UA159]	399	0.853	25	4	0.54
gi|24378476|gb|AAN59709.1|AE015033_4	putative osmoprotectant amino acid ABC transporter, ATP-binding protein [Streptococcus mutans UA159]	399	0.927	27	6	0.5
gi|24378464|gb|AAN59698.1|AE015032_3	50S ribosomal protein L32 [Streptococcus mutans UA159]	397	1.048	19	1	0.36
gi|24377202|gb|AAN58544.1|AE014924_4	putative polysaccharide ABC transporter, ATP-binding protein [Streptococcus mutans UA159]	396	0.902	25	7	0.77
gi|24378189|gb|AAN59446.1|AE015009_6	putative glutamyl-tRNA (Gln) amidotransferase subunit C [Streptococcus mutans UA159]	395	1.135	20	5	2.12
gi|24378471|gb|AAN59705.1|AE015032_10	glucan-binding protein A, GbpA [Streptococcus mutans UA159]	394	0.95	16	7	0.34
gi|24378169|gb|AAN59428.1|AE015007_15	hypothetical protein SMU_1803c [Streptococcus mutans UA159]	393	0.719	14	7	1.45
gi|24377246|gb|AAN58584.1|AE014928_5	putative thioredoxin reductase [Streptococcus mutans UA159]	392	0.989	18	5	0.42
gi|24376742|gb|AAN58124.1|AE014884_2	NADPH-dependent glutamate synthase (small subunit) [Streptococcus mutans UA159]	392	1.128	27	11	0.76
gi|24377654|gb|AAN58957.1|AE014963_1	putative DNA gyrase subunit B [Streptococcus mutans UA159]	391	0.92	24	9	0.5
gi|24377553|gb|AAN58865.1|AE014954_4	ATP-dependent DNA helicase [Streptococcus mutans UA159]	389	1.098	22	8	0.38
gi|24377648|gb|AAN58952.1|AE014962_8	putative histidinol dehydrogenase [Streptococcus mutans UA159]	389	1.46	24	8	0.59
gi|24377598|gb|AAN58906.1|AE014958_10	putative orotate phosphoribosyltransferase PyrE [Streptococcus mutans UA159]	389	1.33	27	6	1.41
gi|24377805|gb|AAN59095.1|AE014976_3	putative ABC transporter, ATP-binding protein [Streptococcus mutans UA159]	386	0.967	28	9	0.45
gi|24376629|gb|AAN58021.1|AE014874_7	conserved hypothetical protein; possible ABC transporter, membrane component [Streptococcus mutans UA159]	385	0.754	25	6	0.42
gi|24378367|gb|AAN59609.1|AE015024_1	putative adenylate kinase [Streptococcus mutans UA159]	383	1.291	15	4	0.72
gi|24378402|gb|AAN59642.1|AE015026_6	dextranase precursor [Streptococcus mutans UA159]	378	0.801	20	11	0.41
gi|24376973|gb|AAN58336.1|AE014903_12	penicillin-binding protein 2b [Streptococcus mutans UA159]	377	0.802	19	11	0.45
gi|24378036|gb|AAN59306.1|AE014996_9	putative branched chain amino acid ABC transporter, permease protein [Streptococcus mutans UA159]	377	0.883	13	1	0.27
gi|24378518|gb|AAN59748.1|AE015036_7	putative ABC transporter, ATP-binding protein [Streptococcus mutans UA159]	376	0.98	20	4	0.24
gi|24377421|gb|AAN58744.1|AE014943_7	conserved hypothetical protein [Streptococcus mutans UA159]	376	1.035	14	4	0.38
gi|24377766|gb|AAN59060.1|AE014972_9	putative GTP-binding protein [Streptococcus mutans UA159]	374	0.958	21	5	0.21
gi|24376627|gb|AAN58019.1|AE014874_5	putative NifS protein-like protein class-V aminotransferase [Streptococcus mutans UA159]	374	0.817	14	6	0.5
gi|131505|sp|P12655.1|PTS3B_STRMU	RecName: Full=PTS system sucrose-specific EIIBCA component; AltName: Full=EIIBCA-Scr; Short=EII-Scr; Includes: RecName: Full=Sucrose-specific phosphotransferase enzyme IIB component; AltName: Full=PTS system sucrose-specific EIIB component; Includes	373	1.063	12	2	0.12
gi|24376834|gb|AAN58208.1|AE014892_1	putative ABC transporter, amino acid binding protein [Streptococcus mutans UA159]	372	1.063	23	4	0.58
gi|24377125|gb|AAN58474.1|AE014917_5	conserved hypothetical protein; possible transcriptional accessory protein [Streptococcus mutans UA159]	371	0.729	18	13	0.58
gi|24376896|gb|AAN58265.1|AE014897_11	conserved hypothetical protein [Streptococcus mutans UA159]	370	0.878	17	4	0.48
gi|24377093|gb|AAN58445.1|AE014914_7	putative peptidoglycan branched peptide synthesis protein; alanine adding enzyme; beta-lactam resistance factor MurN [Streptococcus mutans UA159]	366	0.862	15	6	0.38
gi|24378386|gb|AAN59628.1|AE015024_20	50S ribosomal protein L3 [Streptococcus mutans UA159]	366	0.96	25	2	0.38
gi|24377848|gb|AAN59134.1|AE014980_1	conserved hypothetical protein [Streptococcus mutans UA159]	364	0.935	26	3	4.43
gi|24377668|gb|AAN58970.1|AE014964_4	conserved hypothetical protein [Streptococcus mutans UA159]	363	1.109	20	4	0.3
gi|24377266|gb|AAN58602.1|AE014930_4	UDP-galactose 4-epimerase, GalE [Streptococcus mutans UA159]	362	1.546	16	5	0.51
gi|24377619|gb|AAN58925.1|AE014960_6	putative nitroreductase [Streptococcus mutans UA159]	361	1.068	16	3	0.56
gi|24376503|gb|AAN57905.1|AE014864_3	conserved hypothetical protein [Streptococcus mutans UA159]	359	1.062	14	4	0.96
gi|18202024|sp|O33662.1|SIGA_STRMU	RecName: Full=RNA polymerase sigma factor SigA; AltName: Full=Sigma-42	359	1.147	26	9	0.99
gi|24376984|gb|AAN58346.1|AE014904_9	putative translation elongation and release factor [Streptococcus mutans UA159]	358	1.224	23	8	0.5
gi|24377618|gb|AAN58924.1|AE014960_5	putative dipeptidase [Streptococcus mutans UA159]	356	1.028	19	4	0.44
gi|24377095|gb|AAN58447.1|AE014914_9	conserved hypothetical protein [Streptococcus mutans UA159]	355	0.877	17	5	0.66
gi|24377701|gb|AAN59001.1|AE014966_11	putative peptide chain release factor (RF-2) [Streptococcus mutans UA159]	355	1.03	14	5	0.54
gi|24376638|gb|AAN58029.1|AE014875_6	conserved hypothetical protein [Streptococcus mutans UA159]	354	1.135	16	3	0.6
gi|24378523|gb|AAN59752.1|AE015037_3	serine protease HtrA [Streptococcus mutans UA159]	350	1.144	19	5	0.5
gi|24376838|gb|AAN58212.1|AE014892_5	putative thioredoxin reductase (NADPH) [Streptococcus mutans UA159]	350	1.028	10	4	0.38
gi|24377887|gb|AAN59169.1|AE014984_4	putative amino acid ABC transporter, ATP-binding protein [Streptococcus mutans UA159]	348	0.938	17	4	0.43
gi|24377587|gb|AAN58896.1|AE014957_9	putative DNA topoisomerase IV, subunit B [Streptococcus mutans UA159]	346	1.013	23	8	0.33
gi|1709898|sp|P50976.1|PTLCB_STRMU	RecName: Full=PTS system lactose-specific EIICB component; AltName: Full=EIICB-Lac; Short=EII-Lac; Includes: RecName: Full=PTS system lactose-specific EIIC component; AltName: Full=Lactose permease IIC component; Includes: RecName: Full=PTS system l	344	0.793	17	5	0.25
gi|24376416|gb|AAN57826.1|AE014856_5	putative phosphoribosylaminoimidazolecarboxamide formyltransferase/IMP cyclohydrolase [Streptococcus mutans UA159]	344	1.353	18	5	0.32
gi|24376387|gb|AAN57800.1|AE014853_7	conserved hypothetical protein [Streptococcus mutans UA159]	342	0.913	16	3	1.93
gi|24377869|gb|AAN59153.1|AE014982_2	putative exonuclease RexB [Streptococcus mutans UA159]	338	0.892	22	13	0.32
gi|24377275|gb|AAN58610.1|AE014931_3	putative type I restriction-modification system, helicase subunits [Streptococcus mutans UA159]	337	0.965	20	11	0.32
gi|24377556|gb|AAN58868.1|AE014954_7	putative ABC transporter, glutamine binding protein [Streptococcus mutans UA159]	337	0.987	20	5	0.55
gi|24377048|gb|AAN58404.1|AE014910_8	aconitate hydratase; aconitase [Streptococcus mutans UA159]	337	1.171	20	8	0.25
gi|24377101|gb|AAN58452.1|AE014915_5	putative calcium-transporting ATPase; P-type ATPase [Streptococcus mutans UA159]	337	0.777	26	9	0.28
gi|24378377|gb|AAN59619.1|AE015024_11	50S ribosomal protein L24 [Streptococcus mutans UA159]	337	1.051	17	3	1.15
gi|24376384|gb|AAN57797.1|AE014853_4	putative GTP-binding protein [Streptococcus mutans UA159]	335	0.788	15	5	0.37
gi|24376738|gb|AAN58121.1|AE014883_7	transcriptional regulator; glutamine synthetase repressor [Streptococcus mutans UA159]	331	1.161	16	5	1.43
gi|24377924|gb|AAN59203.1|AE014987_2	putative methionine aminopeptidase A [Streptococcus mutans UA159]	331	1.12	13	2	0.29
gi|24376557|gb|AAN57955.1|AE014868_17	putative oxidoreductase; possible fumarate reductase [Streptococcus mutans UA159]	330	1.635	15	6	0.21
gi|24378281|gb|AAN59531.1|AE015016_15	phosphoglycerate dehydrogenase [Streptococcus mutans UA159]	330	0.871	15	6	0.39
gi|24376673|gb|AAN58061.1|AE014878_7	DNA polymerase I (POL I) [Streptococcus mutans UA159]	328	0.824	21	8	0.27
gi|24378196|gb|AAN59452.1|AE015010_1	conserved hypothetical protein [Streptococcus mutans UA159]	328	1.199	13	2	0.37
gi|24377118|gb|AAN58468.1|AE014916_9	putative cell division protein FtsY; signal recognition particle (docking protein) [Streptococcus mutans UA159]	328	0.767	11	3	0.15
gi|24376556|gb|AAN57954.1|AE014868_16	conserved hypothetical protein [Streptococcus mutans UA159]	327	1.411	16	3	0.62
gi|24377467|gb|AAN58787.1|AE014946_12	conserved hypothetical protein [Streptococcus mutans UA159]	326	1.196	17	4	0.75
gi|24378035|gb|AAN59305.1|AE014996_8	putative branched chain amino acid ABC transporter, ATP-binding protein [Streptococcus mutans UA159]	326	0.822	14	3	0.6
gi|24377882|gb|AAN59165.1|AE014983_6	putative ribonuclease III [Streptococcus mutans UA159]	326	0.965	19	4	0.78
gi|24376566|gb|AAN57963.1|AE014869_8	putative 33 kD chaperonin (heat shock protein 33) (HSP-33) [Streptococcus mutans UA159]	325	0.818	11	3	0.26
gi|24378103|gb|AAN59367.1|AE015002_1	putative acetyl-CoA carboxylase alpha subunit [Streptococcus mutans UA159]	323	0.818	23	4	0.59
gi|24376960|gb|AAN58324.1|AE014902_12	DNA repair protein RecN [Streptococcus mutans UA159]	323	0.812	20	6	0.35
gi|24377074|gb|AAN58427.1|AE014913_4	conserved hypothetical protein [Streptococcus mutans UA159]	323	0.944	13	2	0.35
gi|24376849|gb|AAN58222.1|AE014893_6	putative autoinducer-2 production protein LuxS [Streptococcus mutans UA159]	322	1.043	10	3	0.77
gi|24377651|gb|AAN58955.1|AE014962_11	putative histidinol-phosphate aminotransferase [Streptococcus mutans UA159]	321	1.464	19	8	0.71
gi|24378043|gb|AAN59312.1|AE014997_2	uracil phosphoribosyltransferase [Streptococcus mutans UA159]	320	1.007	12	2	0.39
gi|24378116|gb|AAN59379.1|AE015003_1	putative enoyl-CoA hydratase [Streptococcus mutans UA159]	315	1.098	12	4	0.56
gi|24376498|gb|AAN57901.1|AE014863_9	50S ribosomal protein L28 [Streptococcus mutans UA159]	315	0.954	25	1	1.42
gi|24378496|gb|AAN59728.1|AE015034_9	conserved hypothetical protein [Streptococcus mutans UA159]	313	0.903	14	4	1.96
gi|24377213|gb|AAN58554.1|AE014925_5	glutathione reductase [Streptococcus mutans UA159]	312	1.225	18	3	0.25
gi|24376646|gb|AAN58036.1|AE014876_2	adenylosuccinate synthetase [Streptococcus mutans UA159]	312	1.08	17	5	0.4
gi|24376428|gb|AAN57837.1|AE014857_1	putative phosphoribosylamine-glycine ligase; phosphoribosyl glycinamide synthetase (GARS) [Streptococcus mutans UA159]	312	1.279	15	5	0.34
gi|24378104|gb|AAN59368.1|AE015002_2	putative acetyl-CoA carboxylase beta subunit [Streptococcus mutans UA159]	308	0.817	19	5	0.61
gi|24377189|gb|AAN58533.1|AE014922_8	putative amino acid transporter, amino acid-binding protein [Streptococcus mutans UA159]	308	1.051	17	8	0.87
gi|24376846|gb|AAN58219.1|AE014893_3	conserved hypothetical protein [Streptococcus mutans UA159]	308	1.263	12	3	1.51
gi|24376825|gb|AAN58200.1|AE014891_4	putative gamma-glutamyl phosphate reductase [Streptococcus mutans UA159]	308	1.026	13	5	0.35
gi|24377855|gb|AAN59141.1|AE014980_8	conserved hypothetical protein [Streptococcus mutans UA159]	307	0.972	17	9	0.71
gi|24377912|gb|AAN59192.1|AE014986_3	DNA ligase [Streptococcus mutans UA159]	307	0.885	13	8	0.34
gi|24377810|gb|AAN59100.1|AE014976_8	putative UDP-N-acetylglucosamine 2-epimerase [Streptococcus mutans UA159]	306	1.284	14	5	0.36
gi|24378397|gb|AAN59637.1|AE015026_1	conserved hypothetical protein; possible bacteriocin immunity protein [Streptococcus mutans UA159]	303	0.842	15	6	0.56
gi|24376924|gb|AAN58291.1|AE014899_10	putative MurG; undecaprenyl-PP-MurNAc-pentapeptide-UDPGlcNAc GlcNAc transferase [Streptococcus mutans UA159]	301	0.942	10	6	0.46
gi|24376893|gb|AAN58262.1|AE014897_8	conserved hypothetical protein [Streptococcus mutans UA159]	299	0.814	13	5	0.46
gi|24377886|gb|AAN59168.1|AE014984_3	putative response regulator CovR; VicR-like protein [Streptococcus mutans UA159]	298	0.963	18	4	0.48
gi|24377580|gb|AAN58889.1|AE014957_2	putative branched-chain amino acid aminotransferase IlvE [Streptococcus mutans UA159]	297	1.435	11	5	0.53
gi|24377696|gb|AAN58996.1|AE014966_6	conserved hypothetical protein [Streptococcus mutans UA159]	296	0.982	16	5	0.34
gi|24377133|gb|AAN58482.1|AE014917_13	putative protease [Streptococcus mutans UA159]	293	0.783	12	3	0.25
gi|24377944|gb|AAN59221.1|AE014989_2	hypothetical protein SMU_1576c [Streptococcus mutans UA159]	293	0.806	18	8	0.33
gi|24377893|gb|AAN59175.1|AE014984_10	putative UDP-N-acetylglucosamine 1-carboxyvinyltransferase [Streptococcus mutans UA159]	292	1.027	10	5	0.35
gi|24377758|gb|AAN59052.1|AE014972_1	putative uridine kinase [Streptococcus mutans UA159]	291	0.81	5	2	0.39
gi|24377076|gb|AAN58429.1|AE014913_6	putative translation initiation factor IF3 [Streptococcus mutans UA159]	289	0.991	10	2	0.41
gi|24376454|gb|AAN57861.1|AE014859_5	putative D-alanyl-D-alanine carboxypeptidase [Streptococcus mutans UA159]	289	0.989	10	4	0.44
gi|24377364|gb|AAN58692.1|AE014938_8	putative ribonucleotide reductase [Streptococcus mutans UA159]	288	1.201	16	2	1.11
gi|24377602|gb|AAN58909.1|AE014959_3	putative dihydroorotate dehydrogenase, electron transfer subunit [Streptococcus mutans UA159]	287	1.359	11	4	0.44
gi|24377291|gb|AAN58625.1|AE014932_8	putative 6-pyruvoyl tetrahydropterin synthase [Streptococcus mutans UA159]	287	1.087	10	3	0.55
gi|24377910|gb|AAN59190.1|AE014986_1	putative pullulanase [Streptococcus mutans UA159]	285	0.917	19	11	0.42
gi|24378311|gb|AAN59558.1|AE015019_3	putative membrane carboxypeptidase, penicillin-binding protein 2a [Streptococcus mutans UA159]	285	0.859	19	7	0.3
gi|24378438|gb|AAN59674.1|AE015030_4	conserved hypothetical protein [Streptococcus mutans UA159]	285	0.961	13	4	0.88
gi|24377898|gb|AAN59179.1|AE014985_3	FoF1 membrane-bound proton-translocating ATPase, gamma subunit [Streptococcus mutans UA159]	283	1.092	8	4	0.38
gi|24376482|gb|AAN57886.1|AE014862_5	putative alpha-glucosidase; glycosyl hydrolase [Streptococcus mutans UA159]	279	1.086	20	8	0.29
gi|24377357|gb|AAN58685.1|AE014938_1	hypothetical protein SMU_984 [Streptococcus mutans UA159]	278	0.775	16	5	1.67
gi|24378498|gb|AAN59730.1|AE015034_11	50S ribosomal protein L9 [Streptococcus mutans UA159]	275	0.996	19	5	1.16
gi|24376431|gb|AAN57840.1|AE014857_4	putative phosphoribosylaminoimidazole carboxylase, ATPase subunit [Streptococcus mutans UA159]	275	1.039	10	4	0.32
gi|24376452|gb|AAN57859.1|AE014859_3	conserved hypothetical protein [Streptococcus mutans UA159]	273	1.026	17	4	0.25
gi|24378109|gb|AAN59373.1|AE015002_7	putative 3-oxoacyl-acyl-carrier-protein reductase / 3-ketoacyl-acyl carrier protein reductase [Streptococcus mutans UA159]	273	0.896	14	5	0.64
gi|24378118|gb|AAN59381.1|AE015003_3	putative aspartokinase [Streptococcus mutans UA159]	273	0.81	15	7	0.45
gi|24378192|gb|AAN59449.1|AE015009_9	putative transcriptional regulator [Streptococcus mutans UA159]	272	1.08	11	4	0.44
gi|6647569|sp|Q9ZA56.1|HPRK_STRMU	RecName: Full=HPr kinase/phosphorylase; Short=HPrK/P; AltName: Full=HPr(Ser) kinase/phosphorylase	271	0.97	7	3	0.36
gi|24376730|gb|AAN58114.1|AE014882_17	purine operon repressor [Streptococcus mutans UA159]	270	0.99	7	3	0.42
gi|24378218|gb|AAN59472.1|AE015012_1	putative aminopeptidase P [Streptococcus mutans UA159]	268	0.879	16	6	0.62
gi|24377247|gb|AAN58585.1|AE014928_6	putative transcriptional regulator of sugar metabolism [Streptococcus mutans UA159]	267	0.799	11	3	0.29
gi|24377862|gb|AAN59147.1|AE014981_4	tagatose-1,6-bisphosphate aldolase [Streptococcus mutans UA159]	267	0.84	12	4	0.52
gi|24377394|gb|AAN58719.1|AE014941_9	putative citrate lyase, gamma-subunit [Streptococcus mutans UA159]	267	0.939	13	6	2.75
gi|24378445|gb|AAN59681.1|AE015030_11	putative competence and damage inducible protein CinA [Streptococcus mutans UA159]	266	1.034	9	2	0.19
gi|24377155|gb|AAN58502.1|AE014919_10	conserved hypothetical protein [Streptococcus mutans UA159]	266	0.965	14	4	1.18
gi|24377486|gb|AAN58804.1|AE014948_7	conserved hypothetical protein [Streptococcus mutans UA159]	263	1.02	16	5	0.5
gi|24377999|gb|AAN59271.1|AE014994_1	putative peptidyl-prolyl cis-trans isomerase [Streptococcus mutans UA159]	263	0.931	14	5	0.49
gi|24378497|gb|AAN59729.1|AE015034_10	putative replicative DNA helicase (DNA polymerase III delta prime subunit) [Streptococcus mutans UA159]	262	0.874	15	4	0.24
gi|24377561|gb|AAN58872.1|AE014955_2	mannitol-1-phosphate dehydrogenase [Streptococcus mutans UA159]	259	0.885	10	5	0.36
gi|24377363|gb|AAN58691.1|AE014938_7	putative dihydrodipicolinate synthase [Streptococcus mutans UA159]	259	1.083	14	5	0.67
gi|24378032|gb|AAN59302.1|AE014996_5	putative thymidylate kinase [Streptococcus mutans UA159]	257	0.775	12	4	0.55
gi|24377843|gb|AAN59130.1|AE014979_6	conserved hypothetical protein [Streptococcus mutans UA159]	257	0.896	15	4	0.35
gi|24378213|gb|AAN59468.1|AE015011_7	conserved hypothetical protein [Streptococcus mutans UA159]	253	1.052	11	2	0.43
gi|24377997|gb|AAN59270.1|AE014993_14	putative cell division protein; DNA segregation ATPase [Streptococcus mutans UA159]	253	0.914	20	8	0.38
gi|24377057|gb|AAN58412.1|AE014911_6	putative oxidoreductase, aldo/keto reductase family [Streptococcus mutans UA159]	252	1.462	14	3	0.28
gi|24378448|gb|AAN59684.1|AE015030_14	putative mismatch repair protein HexB [Streptococcus mutans UA159]	251	0.846	10	5	0.2
gi|24377509|gb|AAN58825.1|AE014950_8	putative phosphate transport system regulatory protein [Streptococcus mutans UA159]	250	0.726	10	6	0.84
gi|24376729|gb|AAN58113.1|AE014882_16	putative CMP-binding factor [Streptococcus mutans UA159]	249	0.882	12	5	0.42
gi|24376929|gb|AAN58295.1|AE014900_3	conserved hypothetical protein [Streptococcus mutans UA159]	249	0.748	15	4	0.62
gi|24377970|gb|AAN59245.1|AE014991_11	putative lactoylglutathione lyase [Streptococcus mutans UA159]	248	1.031	17	4	1.26
gi|24376916|gb|AAN58283.1|AE014899_2	peroxide resistance protein Dpr [Streptococcus mutans UA159]	248	1.477	18	4	0.71
gi|24377536|gb|AAN58850.1|AE014952_8	conserved hypothetical protein [Streptococcus mutans UA159]	246	1.022	16	9	0.59
gi|24378107|gb|AAN59371.1|AE015002_5	putative biotin carboxyl carrier protein of acetyl-CoA carboxylase [Streptococcus mutans UA159]	245	0.902	12	3	0.89
gi|24377297|gb|AAN58630.1|AE014933_4	thiol peroxidase [Streptococcus mutans UA159]	245	0.738	7	1	0.16
gi|24376397|gb|AAN57809.1|AE014854_3	putative cell shape-determining protein MreC [Streptococcus mutans UA159]	245	0.759	9	2	0.18
gi|24377581|gb|AAN58890.1|AE014957_3	topoisomerase IV, subunit A [Streptococcus mutans UA159]	245	1.037	20	9	0.3
gi|24377925|gb|AAN59204.1|AE014987_3	conserved hypothetical protein [Streptococcus mutans UA159]	244	1.027	13	5	0.32
gi|24377905|gb|AAN59186.1|AE014985_10	putative starch (bacterial glycogen) synthase [Streptococcus mutans UA159]	244	0.903	12	4	0.22
gi|24378306|gb|AAN59554.1|AE015018_8	hypothetical protein SMU_1945 [Streptococcus mutans UA159]	243	1.654	13	5	0.51
gi|24376645|gb|AAN58035.1|AE014876_1	putative glutamate-cysteine ligase [Streptococcus mutans UA159]	239	1.679	13	5	0.17
gi|24376404|gb|AAN57815.1|AE014855_5	putative fatty acid/phospholipid synthesis protein [Streptococcus mutans UA159]	238	0.924	10	3	0.24
gi|24376708|gb|AAN58093.1|AE014881_7	argininosuccinate synthase (citrulline-asparate ligase) [Streptococcus mutans UA159]	238	1.072	19	5	0.42
gi|24377185|gb|AAN58529.1|AE014922_4	hypothetical protein; putative transcriptional regulator [Streptococcus mutans UA159]	236	1.32	14	3	0.36
gi|24376925|gb|AAN58292.1|AE014899_11	putative cell division protein FtsQ (DivIB) [Streptococcus mutans UA159]	235	1.022	14	4	0.25
gi|24377256|gb|AAN58593.1|AE014929_3	multiple sugar-binding ABC transporter, sugar-binding protein precursor MsmE [Streptococcus mutans UA159]	235	1.188	9	2	0.17
gi|24376847|gb|AAN58220.1|AE014893_4	conserved hypothetical protein; possible N6-adenine-specific DNA methylase [Streptococcus mutans UA159]	234	1.303	10	4	0.34
gi|24377948|gb|AAN59225.1|AE014989_6	DNA polymerase III, gamma/tau subunit [Streptococcus mutans UA159]	233	0.973	19	6	0.34
gi|24378417|gb|AAN59655.1|AE015028_1	putative cadmium-transporting ATPase; P-type ATPase [Streptococcus mutans UA159]	231	1.12	12	5	0.22
gi|24378156|gb|AAN59415.1|AE015007_2	putative bacterocin transport accessory protein, Bta [Streptococcus mutans UA159]	230	0.98	13	2	1.25
gi|24376955|gb|AAN58319.1|AE014902_7	putative exodeoxyribonuclease VII, large subunit [Streptococcus mutans UA159]	230	0.949	12	8	0.52
gi|24377818|gb|AAN59107.1|AE014977_6	conserved hypothetical protein [Streptococcus mutans UA159]	227	0.914	18	5	0.58
gi|24377520|gb|AAN58835.1|AE014951_6	putative macrolide-efflux protein [Streptococcus mutans UA159]	227	0.864	13	5	0.44
gi|24376609|gb|AAN58003.1|AE014872_11	acetolactate synthase, small subunit [Streptococcus mutans UA159]	224	1.079	15	2	0.56
gi|24377230|gb|AAN58570.1|AE014926_13	putative pseudouridylate synthase [Streptococcus mutans UA159]	224	0.877	13	3	0.26
gi|24378131|gb|AAN59393.1|AE015004_12	conserved hypothetical protein [Streptococcus mutans UA159]	223	1.166	11	7	0.22
gi|24376381|gb|AAN57794.1|AE014853_1	chromosomal replication initiator protein, DnaA [Streptococcus mutans UA159]	223	0.985	12	7	0.43
gi|24376919|gb|AAN58286.1|AE014899_5	conserved hypothetical protein [Streptococcus mutans UA159]	222	0.909	18	4	2.78
gi|24376619|gb|AAN58012.1|AE014873_8	putative amino acid ABC transporter, permease protein, glutamine transport system [Streptococcus mutans UA159]	222	1.06	14	4	0.26
gi|24378286|gb|AAN59535.1|AE015017_1	response regulator GcrR for glucan-binding protein C [Streptococcus mutans UA159]	222	0.952	15	4	0.64
gi|24376650|gb|AAN58040.1|AE014876_6	putative hexulose-6-phosphate synthase [Streptococcus mutans UA159]	221	1.696	12	3	0.38
gi|24376453|gb|AAN57860.1|AE014859_4	conserved hypothetical protein [Streptococcus mutans UA159]	220	1.059	7	2	0.23
gi|24376852|gb|AAN58224.1|AE014894_1	putative guanylate kinase [Streptococcus mutans UA159]	220	1.038	9	3	0.56
gi|24377960|gb|AAN59235.1|AE014991_1	putative dipeptidase PepQ [Streptococcus mutans UA159]	220	0.897	14	4	0.39
gi|24377551|gb|AAN58863.1|AE014954_2	conserved hypothetical protein [Streptococcus mutans UA159]	218	1.191	9	5	0.64
gi|24377158|gb|AAN58504.1|AE014920_2	putative shikimate kinase [Streptococcus mutans UA159]	218	0.749	13	4	1.07
gi|13182937|gb|AAK14994.1|AF233280_1	nuclease SmnA [Streptococcus mutans]	217	0.991	15	5	0.52
gi|24377244|gb|AAN58582.1|AE014928_3	putative 16S rRNA processing protein [Streptococcus mutans UA159]	217	1.044	11	3	0.45
gi|24376677|gb|AAN58064.1|AE014879_1	putative tRNA-guanine transglycosylase; queuine tRNA-ribosyltransferase [Streptococcus mutans UA159]	217	0.948	19	5	0.46
gi|24377153|gb|AAN58500.1|AE014919_8	putative chorismate synthase [Streptococcus mutans UA159]	216	1.05	8	2	0.13
gi|24378368|gb|AAN59610.1|AE015024_2	putative preprotein translocase SecY protein [Streptococcus mutans UA159]	216	1.02	13	4	0.33
gi|24377853|gb|AAN59139.1|AE014980_6	putative endonuclease [Streptococcus mutans UA159]	215	0.874	20	8	0.41
gi|24378112|gb|AAN59376.1|AE015002_10	putative acyl carrier protein [Streptococcus mutans UA159]	214	1.148	5	1	0.34
gi|24376615|gb|AAN58008.1|AE014873_4	putative integral membrane protein [Streptococcus mutans UA159]	214	0.887	10	4	0.33
gi|24376547|gb|AAN57945.1|AE014868_7	50S ribosomal protein L13 [Streptococcus mutans UA159]	213	1.044	15	2	0.56
gi|24377204|gb|AAN58546.1|AE014924_6	RgpFc protein [Streptococcus mutans UA159]	213	1.017	12	3	0.17
gi|24378153|gb|AAN59413.1|AE015006_6	putative undecaprenyl pyrophosphate synthetase [Streptococcus mutans UA159]	211	0.636	10	3	0.32
gi|24377600|gb|AAN58907.1|AE014959_1	putative orotidine-5'-decarboxylase PyrF [Streptococcus mutans UA159]	210	1.199	8	2	0.23
gi|24377182|gb|AAN58526.1|AE014922_1	excinuclease ABC (subunit B); helicase subunit of the DNA excision repair complex [Streptococcus mutans UA159]	209	1.107	11	6	0.29
gi|24377476|gb|AAN58795.1|AE014947_7	putative oxidoreductase [Streptococcus mutans UA159]	208	1.391	9	4	0.33
gi|24377626|gb|AAN58931.1|AE014961_3	hypothetical protein SMU_1249c [Streptococcus mutans UA159]	208	1.365	6	2	0.21
gi|24378221|gb|AAN59475.1|AE015012_4	conserved hypothetical protein [Streptococcus mutans UA159]	208	0.819	14	3	0.68
gi|24378301|gb|AAN59549.1|AE015018_3	putative ABC transporter, ATP-binding protein [Streptococcus mutans UA159]	208	1.043	14	6	0.57
gi|24376862|gb|AAN58234.1|AE014894_11	putative hydrolase [Streptococcus mutans UA159]	207	0.957	16	5	0.34
gi|24377603|gb|AAN58910.1|AE014959_4	putative transcriptional regulator [Streptococcus mutans UA159]	204	0.897	7	4	0.36
gi|24376892|gb|AAN58261.1|AE014897_7	putative phosphopantetheine adenylyltransferase; lipopolysaccharide core biosynthesis protein [Streptococcus mutans UA159]	203	0.838	9	3	0.51
gi|24378297|gb|AAN59546.1|AE015017_12	conserved hypothetical protein [Streptococcus mutans UA159]	202	1.016	8	3	0.31
gi|24376620|gb|AAN58013.1|AE014873_9	conserved hypothetical protein [Streptococcus mutans UA159]	202	1.111	12	4	0.24
gi|24377240|gb|AAN58579.1|AE014927_8	putative ABC transporter, permease component [Streptococcus mutans UA159]	202	1.009	14	5	0.33
gi|24377868|gb|AAN59152.1|AE014982_1	putative exonuclease RexA [Streptococcus mutans UA159]	202	1.015	12	8	0.17
gi|24377672|gb|AAN58974.1|AE014964_8	conserved hypothetical protein [Streptococcus mutans UA159]	202	0.922	16	3	0.25
gi|24377928|gb|AAN59207.1|AE014987_6	putative potassium uptake system protein TrkB [Streptococcus mutans UA159]	201	1.291	8	2	0.24
gi|24377265|gb|AAN58601.1|AE014930_3	galactose-1-P-uridyl transferase, GalT [Streptococcus mutans UA159]	200	1.236	12	8	0.47
gi|24377611|gb|AAN58918.1|AE014959_12	putative phosphopentomutase [Streptococcus mutans UA159]	200	1.07	10	4	0.29
gi|24378237|gb|AAN59490.1|AE015013_9	putative ribonuclease [Streptococcus mutans UA159]	199	0.902	14	6	0.54
gi|24376726|gb|AAN58110.1|AE014882_13	putative ribulose-phosphate-3-epimerase [Streptococcus mutans UA159]	199	0.983	9	3	0.39
gi|24376945|gb|AAN58310.1|AE014901_10	putative ferrous ion transport protein A [Streptococcus mutans UA159]	197	0.916	11	4	0.78
gi|24378451|gb|AAN59686.1|AE015031_2	DNA mismatch repair protein [Streptococcus mutans UA159]	197	1.118	17	7	0.22
gi|24377842|gb|AAN59129.1|AE014979_5	putative oxidoreductase [Streptococcus mutans UA159]	197	0.821	8	3	0.3
gi|24378426|gb|AAN59663.1|AE015029_2	putative transmembrane protein [Streptococcus mutans UA159]	197	1.07	21	4	0.1
gi|24377075|gb|AAN58428.1|AE014913_5	putative cytidylate kinase [Streptococcus mutans UA159]	197	0.95	9	5	0.66
gi|30316220|sp|Q8DWG2.2|RPOE_STRMU	RecName: Full=Probable DNA-directed RNA polymerase subunit delta; AltName: Full=RNAP delta factor	197	0.846	6	2	0.28
gi|24376517|gb|AAN57918.1|AE014865_9	conserved hypothetical protein [Streptococcus mutans UA159]	197	0.505	10	4	0.36
gi|24378108|gb|AAN59372.1|AE015002_6	putative 3-oxoacyl-(acyl-carrier-protein) synthase [Streptococcus mutans UA159]	197	0.94	15	3	0.2
gi|24376459|gb|AAN57865.1|AE014860_2	transcriptional regulator; repressor (HrcA) of class I heat shock genes [Streptococcus mutans UA159]	196	0.952	14	6	0.52
gi|24377929|gb|AAN59208.1|AE014987_7	putative potassium uptake protein TrkA [Streptococcus mutans UA159]	195	1.211	10	3	0.39
gi|24378365|gb|AAN59608.1|AE015023_9	putative translation initiation factor IF-1 [Streptococcus mutans UA159]	195	0.873	8	3	1.38
gi|24376761|gb|AAN58141.1|AE014886_2	putative glycoprotein endopeptidase [Streptococcus mutans UA159]	195	0.75	7	4	0.52
gi|24377822|gb|AAN59110.1|AE014978_1	putative alpha-acetolactate decarboxylase [Streptococcus mutans UA159]	195	0.996	8	3	0.35
gi|24376684|gb|AAN58071.1|AE014879_8	sorbitol-6-phosphate 2-dehydrogenase [Streptococcus mutans UA159]	195	1.768	7	2	0.2
gi|24377337|gb|AAN58667.1|AE014936_7	conserved hypothetical protein; putative deacetylase [Streptococcus mutans UA159]	194	0.716	5	2	0.16
gi|24377273|gb|AAN58608.1|AE014931_1	possible DNA-damage-inducible protein [Streptococcus mutans UA159]	194	1	11	5	2.24
gi|24376637|gb|AAN58028.1|AE014875_5	putative oligopeptide ABC transporter, ATP-binding protein OppF [Streptococcus mutans UA159]	194	1.005	8	3	0.24
gi|24376631|gb|AAN58023.1|AE014874_9	putative D-alanyl-D-alanine carboxypeptidase; penicillin-binding protein [Streptococcus mutans UA159]	194	0.777	13	6	0.38
gi|24377459|gb|AAN58779.1|AE014946_4	conserved hypothetical protein [Streptococcus mutans UA159]	193	0.77	10	5	0.4
gi|24377839|gb|AAN59126.1|AE014979_2	conserved hypothetical protein [Streptococcus mutans UA159]	193	1.144	6	3	0.47
gi|24378081|gb|AAN59347.1|AE015000_5	conserved hypothetical protein [Streptococcus mutans UA159]	192	1.199	14	5	0.78
gi|24378443|gb|AAN59679.1|AE015030_9	conserved hypothetical protein [Streptococcus mutans UA159]	192	5.619	8	3	0.9
gi|24377969|gb|AAN59244.1|AE014991_10	putative NAD(P)H-flavin oxidoreductase [Streptococcus mutans UA159]	191	1.135	9	4	0.49
gi|24376413|gb|AAN57823.1|AE014856_2	putative phosphoribosylformylglycinamide cyclo-ligase (AIRS); phosphoribosyl aminoimidazole synthetase [Streptococcus mutans UA159]	191	1.384	9	5	0.42
gi|24377085|gb|AAN58438.1|AE014913_15	putative endolysin [Streptococcus mutans UA159]	190	0.901	6	2	0.27
gi|24377438|gb|AAN58760.1|AE014944_10	putative ABC transporter, proline/glycine betaine permease protein [Streptococcus mutans UA159]	189	0.982	8	4	0.18
gi|24378021|gb|AAN59292.1|AE014995_9	putative D-3-phosphoglycerate dehydrogenase [Streptococcus mutans UA159]	189	0.982	14	3	0.28
gi|24378370|gb|AAN59612.1|AE015024_4	50S ribosomal protein L30 [Streptococcus mutans UA159]	189	0.944	12	2	1.87
gi|125909|sp|P26423.1|LACA_STRMU	RecName: Full=Galactose-6-phosphate isomerase subunit LacA	188	0.799	7	2	0.37
gi|24377335|gb|AAN58665.1|AE014936_5	conserved hypothetical protein [Streptococcus mutans UA159]	188	4.64	15	6	1.23
gi|24377487|gb|AAN58805.1|AE014948_8	conserved hypothetical protein [Streptococcus mutans UA159]	186	1.1	10	2	0.38
gi|24377161|gb|AAN58507.1|AE014920_5	putative RNA methyltransferase [Streptococcus mutans UA159]	185	0.918	10	6	0.36
gi|24377591|gb|AAN58899.1|AE014958_3	putative dihydroorotase [Streptococcus mutans UA159]	184	1.274	12	5	0.33
gi|24378216|gb|AAN59471.1|AE015011_10	putative deoxycytidylate deaminase [Streptococcus mutans UA159]	183	0.855	7	2	0.36
gi|24377398|gb|AAN58723.1|AE014941_13	putative pyruvate carboxylase/oxaloacetate decarboxylase, alpha subunit [Streptococcus mutans UA159]	182	1.097	8	5	0.37
gi|24377228|gb|AAN58568.1|AE014926_11	putative transcriptional regulator; CpsY-like protein [Streptococcus mutans UA159]	181	0.813	11	5	0.72
gi|24376674|gb|AAN58062.1|AE014878_8	conserved hypothetical protein [Streptococcus mutans UA159]	181	0.979	6	3	0.62
gi|24378435|gb|AAN59671.1|AE015030_1	conserved hypothetical protein [Streptococcus mutans UA159]	181	0.85	17	4	0.2
gi|24377769|gb|AAN59062.1|AE014973_2	glucan-binding protein C, GbpC [Streptococcus mutans UA159]	180	1.211	8	4	0.18
gi|24377194|gb|AAN58537.1|AE014923_1	putative DNA primase [Streptococcus mutans UA159]	180	0.874	8	5	0.21
gi|20177893|sp|Q93D95.1|RSMG_STRMU	RecName: Full=Ribosomal RNA small subunit methyltransferase G; AltName: Full=16S rRNA 7-methylguanosine methyltransferase; Short=16S rRNA m7G methyltransferase; AltName: Full=Glucose-inhibited division protein B	180	0.875	10	3	0.32
gi|24377560|gb|AAN58871.1|AE014955_1	putative alkylphosphonate uptake protein [Streptococcus mutans UA159]	179	1.032	6	2	0.74
gi|24377316|gb|AAN58648.1|AE014934_12	putative hydroxymethylglutaryl-CoA synthase [Streptococcus mutans UA159]	179	1.012	12	6	0.42
gi|24376791|gb|AAN58169.1|AE014888_7	conserved hypothetical protein [Streptococcus mutans UA159]	179	0.931	6	2	0.29
gi|24377473|gb|AAN58792.1|AE014947_4	putative choline ABC transporter, osmoprotectant binding protein [Streptococcus mutans UA159]	179	1.009	9	3	0.14
gi|24377280|gb|AAN58615.1|AE014931_8	putative ABC transporter, ATP-binding protein [Streptococcus mutans UA159]	179	0.844	11	6	0.25
gi|24377142|gb|AAN58490.1|AE014918_8	putative manganese transporter [Streptococcus mutans UA159]	178	1.114	6	2	0.12
gi|24378453|gb|AAN59688.1|AE015031_4	putative transcriptional regulator of arginine metabolism [Streptococcus mutans UA159]	178	1.125	9	2	0.36
gi|24377991|gb|AAN59264.1|AE014993_8	conserved hypothetical protein [Streptococcus mutans UA159]	177	1.073	14	4	0.48
gi|24378323|gb|AAN59569.1|AE015020_4	putative response regulator [Streptococcus mutans UA159]	176	1.044	10	4	0.49
gi|24378517|gb|AAN59747.1|AE015036_6	putative tryptophanyl-tRNA synthetase [Streptococcus mutans UA159]	175	0.952	9	4	0.31
gi|24377305|gb|AAN58637.1|AE014934_1	hypothetical protein SMU_932 [Streptococcus mutans UA159]	175	3.794	11	3	0.23
gi|24377835|gb|AAN59123.1|AE014978_14	conserved hypothetical protein; replication protein DnaD-like [Streptococcus mutans UA159]	175	1.049	13	5	0.66
gi|24376788|gb|AAN58166.1|AE014888_4	putative Hit-like protein involved in cell-cycle regulation [Streptococcus mutans UA159]	174	1.231	8	3	0.94
gi|24376392|gb|AAN57805.1|AE014853_12	putative hypoxanthine-guanine phosphoribosyltransferase [Streptococcus mutans UA159]	174	0.979	9	2	0.28
gi|24377614|gb|AAN58920.1|AE014960_1	putative thiophene and furan degradation protein [Streptococcus mutans UA159]	172	1.175	10	4	0.24
gi|24377199|gb|AAN58541.1|AE014924_1	putative RgpAc; glycosyltransferase [Streptococcus mutans UA159]	172	0.883	9	3	0.2
gi|24376636|gb|AAN58027.1|AE014875_4	putative oligopeptide ABC transporter, ATP-binding protein OppD [Streptococcus mutans UA159]	171	0.881	6	2	0.15
gi|24378421|gb|AAN59659.1|AE015028_5	hypothetical protein SMU_2061 [Streptococcus mutans UA159]	171	1.173	6	2	0.21
gi|24377493|gb|AAN58810.1|AE014949_3	NADH oxidase (H2O-forming) [Streptococcus mutans UA159]	170	1.215	9	4	0.23
gi|24376446|gb|AAN57854.1|AE014858_6	putative acyltransferase [Streptococcus mutans UA159]	170	0.929	19	4	0.18
gi|24376744|gb|AAN58126.1|AE014884_4	conserved hypothetical protein [Streptococcus mutans UA159]	169	0.936	13	5	0.3
gi|24376940|gb|AAN58305.1|AE014901_5	conserved hypothetical protein [Streptococcus mutans UA159]	169	1.041	7	1	0.36
gi|24376402|gb|AAN57813.1|AE014855_3	putative amino acid aminotransferase [Streptococcus mutans UA159]	169	1.007	12	5	0.35
gi|24377094|gb|AAN58446.1|AE014914_8	putative peptidoglycan branched peptide synthesis protein MurM [Streptococcus mutans UA159]	169	0.796	14	3	0.24
gi|24377962|gb|AAN59237.1|AE014991_3	putative carbonic anhydrase precursor [Streptococcus mutans UA159]	169	1.172	8	3	0.37
gi|24376689|gb|AAN58075.1|AE014880_2	PTS system, sorbitol phosphotransferase enzyme IIBC [Streptococcus mutans UA159]	169	1.478	5	2	0.16
gi|24377617|gb|AAN58923.1|AE014960_4	conserved hypothetical protein [Streptococcus mutans UA159]	168	1.05	13	3	0.4
gi|256032916|pdb|3IKB|A	Chain A, The Structure Of A Conserved Protein From Streptococcus Mutans Ua159.	157	1.052	13	3	0.4
gi|24377945|gb|AAN59222.1|AE014989_3	conserved hypothetical protein [Streptococcus mutans UA159]	168	0.766	12	9	0.17
gi|24377934|gb|AAN59212.1|AE014988_1	putative maltose operon transcriptional repressor [Streptococcus mutans UA159]	166	1.051	7	2	0.15
gi|24377800|gb|AAN59091.1|AE014975_9	conserved hypothetical protein [Streptococcus mutans UA159]	166	0.759	5	2	0.15
gi|24378284|gb|AAN59534.1|AE015016_18	conserved hypothetical protein [Streptococcus mutans UA159]	166	1.13	9	4	0.7
gi|24378140|gb|AAN59401.1|AE015005_7	hypothetical protein SMU_1773c [Streptococcus mutans UA159]	165	1.168	8	3	0.22
gi|24376565|gb|AAN57962.1|AE014869_7	conserved hypothetical protein [Streptococcus mutans UA159]	164	0.785	10	4	0.35
gi|24377056|gb|AAN58411.1|AE014911_5	putative transcriptional regulator (MerR family) [Streptococcus mutans UA159]	164	1.565	3	1	0.19
gi|24376954|gb|AAN58318.1|AE014902_6	putative histidine kinase LytS [Streptococcus mutans UA159]	164	1.275	9	4	0.19
gi|24377049|gb|AAN58405.1|AE014910_9	citrate synthase [Streptococcus mutans UA159]	162	1.043	12	6	0.64
gi|24378212|gb|AAN59467.1|AE015011_6	putative transcription termination factor [Streptococcus mutans UA159]	162	0.913	6	1	0.17
gi|24376665|gb|AAN58054.1|AE014877_9	conserved hypothetical protein [Streptococcus mutans UA159]	161	1.355	12	5	0.37
gi|24376504|gb|AAN57906.1|AE014864_4	putative acetoin dehydrogenase (TPP-dependent), E1 component alpha subunit [Streptococcus mutans UA159]	161	0.856	7	4	0.34
gi|24376702|gb|AAN58087.1|AE014881_1	putative carbonic anhydrase [Streptococcus mutans UA159]	160	1.244	7	3	0.57
gi|24377592|gb|AAN58900.1|AE014958_4	putative uracil DNA glycosylase [Streptococcus mutans UA159]	159	1.469	4	1	0.24
gi|24377807|gb|AAN59097.1|AE014976_5	putative glycosyltransferase [Streptococcus mutans UA159]	158	1.265	9	3	0.2
gi|24376630|gb|AAN58022.1|AE014874_8	hypothetical protein SMU_252 [Streptococcus mutans UA159]	158	1.129	12	6	0.67
gi|24378163|gb|AAN59422.1|AE015007_9	conserved hypothetical protein [Streptococcus mutans UA159]	157	0.923	8	2	0.74
gi|24378042|gb|AAN59311.1|AE014997_1	putative ATP-dependent Clp protease, proteolytic subunit [Streptococcus mutans UA159]	157	1.192	14	4	0.6
gi|24376912|gb|AAN58280.1|AE014898_14	putative tryptophan synthase, beta subunit [Streptococcus mutans UA159]	157	1.334	12	3	0.2
gi|24376386|gb|AAN57799.1|AE014853_6	putative transcription-repair coupling factor [Streptococcus mutans UA159]	157	0.736	10	4	0.08
gi|24377367|gb|AAN58694.1|AE014939_1	putative GTP-binding protein [Streptococcus mutans UA159]	157	0.847	7	3	0.26
gi|24377071|gb|AAN58424.1|AE014913_1	putative tripeptidase (peptidase T) [Streptococcus mutans UA159]	157	0.952	7	5	0.35
gi|24378100|gb|AAN59365.1|AE015001_10	conserved hypothetical protein [Streptococcus mutans UA159]	156	1.263	8	3	0.37
gi|24377468|gb|AAN58788.1|AE014946_13	conserved hypothetical protein [Streptococcus mutans UA159]	154	1.121	10	4	0.42
gi|24376799|gb|AAN58176.1|AE014889_1	ribosome binding factor A [Streptococcus mutans UA159]	154	1.057	7	2	0.7
gi|24377511|gb|AAN58827.1|AE014950_10	putative phosphate ABC transporter, ATP-binding protein [Streptococcus mutans UA159]	154	0.839	9	5	0.53
gi|24377441|gb|AAN58763.1|AE014944_13	putative transcriptional regulator (GntR family) [Streptococcus mutans UA159]	153	1.253	8	3	0.34
gi|24376803|gb|AAN58180.1|AE014889_5	putative copper chaperone [Streptococcus mutans UA159]	151	1.006	5	2	1.28
gi|24377669|gb|AAN58971.1|AE014964_5	putative flavodoxin [Streptococcus mutans UA159]	151	1.02	9	2	0.63
gi|24378478|gb|AAN59711.1|AE015033_6	putative ABC transporter; osmoprotectant-binding protein, glycine betaine/carnitine/choline ABC transporter [Streptococcus mutans UA159]	149	0.921	5	2	0.15
gi|24376466|gb|AAN57872.1|AE014860_9	conserved hypothetical protein [Streptococcus mutans UA159]	149	1.147	6	2	0.29
gi|24377823|gb|AAN59111.1|AE014978_2	alpha-acetolactate synthase [Streptococcus mutans UA159]	149	0.878	9	4	0.2
gi|24376943|gb|AAN58308.1|AE014901_8	putative glutamine ABC transporter, permease component [Streptococcus mutans UA159]	149	1.072	7	1	0.11
gi|24378074|gb|AAN59341.1|AE014999_9	conserved hypothetical protein [Streptococcus mutans UA159]	148	0.817	12	5	0.64
gi|24377261|gb|AAN58598.1|AE014929_8	dextran glucosidase DexB [Streptococcus mutans UA159]	148	1.272	12	2	0.14
gi|24377510|gb|AAN58826.1|AE014950_9	putative phosphate ABC transporter, ATP-binding protein [Streptococcus mutans UA159]	147	0.817	11	5	0.59
gi|24377206|gb|AAN58548.1|AE014924_8	hypothetical protein SMU_832 [Streptococcus mutans UA159]	147	1.021	12	3	0.24
gi|24378389|gb|AAN59630.1|AE015025_2	putative transcriptional regulator [Streptococcus mutans UA159]	146	1.254	9	2	0.21
gi|24378211|gb|AAN59466.1|AE015011_5	sucrose operon repressor [Streptococcus mutans UA159]	146	1.024	9	4	0.33
gi|24376881|gb|AAN58251.1|AE014896_7	putative type II restriction endonuclease [Streptococcus mutans UA159]	145	0.933	6	3	0.23
gi|24377911|gb|AAN59191.1|AE014986_2	conserved hypothetical protein [Streptococcus mutans UA159]	144	1.014	11	3	0.23
gi|24376652|gb|AAN58042.1|AE014876_8	putative L-ribulose 5-phosphate 4-epimerase [Streptococcus mutans UA159]	144	1.635	7	4	0.64
gi|24376802|gb|AAN58179.1|AE014889_4	copper-transporting ATPase; P-type ATPase [Streptococcus mutans UA159]	144	0.987	8	4	0.14
gi|24377377|gb|AAN58704.1|AE014939_11	putative glucose-inhibited division protein [Streptococcus mutans UA159]	144	1.79	4	2	0.11
gi|24378208|gb|AAN59463.1|AE015011_2	putative fructokinase [Streptococcus mutans UA159]	143	0.957	4	2	0.18
gi|24377594|gb|AAN58902.1|AE014958_6	putative ABC transporter, amino acid binding protein [Streptococcus mutans UA159]	143	1.054	5	3	0.25
gi|24376795|gb|AAN58173.1|AE014888_11	conserved hypothetical protein [Streptococcus mutans UA159]	143	1.052	8	2	0.49
gi|24378048|gb|AAN59317.1|AE014997_7	conserved hypothetical protein, possible acyl-CoA thioesterase [Streptococcus mutans UA159]	143	1.114	11	4	0.32
gi|24378143|gb|AAN59404.1|AE015005_10	conserved hypothetical protein [Streptococcus mutans UA159]	142	1.128	8	2	0.67
gi|24377136|gb|AAN58484.1|AE014918_2	alkyl hydroperoxide reductase [Streptococcus mutans UA159]	142	1.016	12	2	0.48
gi|24377803|gb|AAN59093.1|AE014976_1	putative UDP-N-acetylmuramyl tripeptide synthetase MurC [Streptococcus mutans UA159]	142	0.754	9	2	0.11
gi|24376835|gb|AAN58209.1|AE014892_2	putative amino acid ABC transporter, permease [Streptococcus mutans UA159]	141	1.059	4	2	0.32
gi|24377360|gb|AAN58688.1|AE014938_4	cell wall-associated protein precursor WapA [Streptococcus mutans UA159]	140	0.891	9	3	0.18
gi|24377852|gb|AAN59138.1|AE014980_5	conserved hypothetical protein [Streptococcus mutans UA159]	139	0.774	9	6	0.36
gi|24377552|gb|AAN58864.1|AE014954_3	putative O-acetylhomoserine sulfhydrylase [Streptococcus mutans UA159]	139	1.17	5	2	0.12
gi|24377209|gb|AAN58550.1|AE014925_1	conserved hypothetical protein [Streptococcus mutans UA159]	138	1.007	9	5	0.46
gi|24376747|gb|AAN58128.1|AE014885_1	putative ABC transporter, ATP-binding protein [Streptococcus mutans UA159]	138	1.234	8	3	0.28
gi|24377801|gb|AAN59092.1|AE014975_10	conserved hypothetical protein [Streptococcus mutans UA159]	137	0.738	10	3	0.29
gi|24378167|gb|AAN59426.1|AE015007_13	putative GTP-binding protein [Streptococcus mutans UA159]	137	0.862	10	2	0.13
gi|24376497|gb|AAN57900.1|AE014863_8	putative alcohol dehydrogenase class III [Streptococcus mutans UA159]	136	1.487	9	3	0.23
gi|24377416|gb|AAN58739.1|AE014943_2	putative oxidoreductase, short-chain dehydrogenase/reductase [Streptococcus mutans UA159]	136	1.147	7	4	0.46
gi|24376823|gb|AAN58198.1|AE014891_2	hypothetical protein SMU_448 [Streptococcus mutans UA159]	136	1.564	8	4	0.93
gi|24377633|gb|AAN58938.1|AE014961_10	hypothetical protein SMU_1256c [Streptococcus mutans UA159]	136	0.901	4	3	1.91
gi|24376882|gb|AAN58252.1|AE014896_8	putative transcriptional regulator (DeoR family) [Streptococcus mutans UA159]	136	0.88	8	4	0.43
gi|24378164|gb|AAN59423.1|AE015007_10	conserved hypothetical protein [Streptococcus mutans UA159]	135	0.888	6	2	0.25
gi|24378524|gb|AAN59753.1|AE015037_4	putative SpoJ [Streptococcus mutans UA159]	134	1.015	6	4	0.39
gi|24376810|gb|AAN58187.1|AE014889_12	putative N-acetylglucosamine-6-phosphate deacetylase [Streptococcus mutans UA159]	134	1.166	6	3	0.2
gi|24377196|gb|AAN58539.1|AE014923_3	conserved hypothetical protein [Streptococcus mutans UA159]	134	1.028	7	1	0.23
gi|24376998|gb|AAN58358.1|AE014906_4	putative 1-acylglycerol-3-phosphate O-acyltransferase [Streptococcus mutans UA159]	134	0.893	6	5	0.56
gi|24377763|gb|AAN59057.1|AE014972_6	hypothetical protein SMU_1391c [Streptococcus mutans UA159]	133	0.944	12	3	0.57
gi|24376883|gb|AAN58253.1|AE014896_9	conserved hypothetical protein [Streptococcus mutans UA159]	132	0.975	5	4	0.41
gi|24378278|gb|AAN59528.1|AE015016_12	putative response regulator of the competence regulon, ComE; response regulator of sakacin A production [Streptococcus mutans UA159]	132	0.945	8	3	0.3
gi|24377796|gb|AAN59087.1|AE014975_5	putative pyruvate dehydrogenase, TPP-dependent E1 component alpha-subunit [Streptococcus mutans UA159]	131	1.431	12	5	0.49
gi|24378113|gb|AAN59377.1|AE015002_11	putative 3-oxoacyl-[acyl-carrier-protein] synthase III [Streptococcus mutans UA159]	131	0.945	4	2	0.16
gi|2507403|sp|P09738.3|SODM_STRMU	RecName: Full=Superoxide dismutase [Mn/Fe]	131	1.176	4	1	0.13
gi|24378141|gb|AAN59402.1|AE015005_8	conserved hypothetical protein [Streptococcus mutans UA159]	130	0.881	6	2	0.63
gi|24377833|gb|AAN59121.1|AE014978_12	conserved hypothetical protein [Streptococcus mutans UA159]	130	1.115	6	2	0.19
gi|24377131|gb|AAN58480.1|AE014917_11	hypothetical protein SMU_757 [Streptococcus mutans UA159]	130	0.991	6	3	0.68
gi|24378351|gb|AAN59595.1|AE015022_2	putative membrane carboxypeptidase, penicillin-binding protein 1b [Streptococcus mutans UA159]	130	0.752	10	4	0.16
gi|24377429|gb|AAN58751.1|AE014944_1	conserved hypothetical protein [Streptococcus mutans UA159]	130	0.982	9	2	0.24
gi|24376753|gb|AAN58134.1|AE014885_7	putative aminotransferase [Streptococcus mutans UA159]	130	1.082	5	3	0.18
gi|24377338|gb|AAN58668.1|AE014936_8	homoserine dehydrogenase [Streptococcus mutans UA159]	129	0.862	11	3	0.18
gi|24378132|gb|AAN59394.1|AE015004_13	hypothetical protein SMU_1765c [Streptococcus mutans UA159]	129	1.257	10	4	0.3
gi|24378089|gb|AAN59355.1|AE015000_13	putative diaminopimelate decarboxylase [Streptococcus mutans UA159]	129	0.845	8	3	0.19
gi|24377547|gb|AAN58860.1|AE014953_7	putative thioredoxin family protein [Streptococcus mutans UA159]	129	0.964	5	2	0.24
gi|24376698|gb|AAN58084.1|AE014880_11	putative dUTPase [Streptococcus mutans UA159]	129	1.136	6	2	0.39
gi|24377620|gb|AAN58926.1|AE014960_7	putative excinuclease ABC (subunit C) [Streptococcus mutans UA159]	129	0.934	7	5	0.2
gi|24378316|gb|AAN59563.1|AE015019_8	hypothetical protein SMU_1956c [Streptococcus mutans UA159]	129	1.047	6	2	0.56
gi|2493043|sp|P95790.1|ATPE_STRMU	RecName: Full=ATP synthase epsilon chain; AltName: Full=ATP synthase F1 sector epsilon subunit; AltName: Full=F-ATPase epsilon subunit	128	1.026	3	1	0.18
gi|24376723|gb|AAN58107.1|AE014882_10	dimethyladenosine transferase [Streptococcus mutans UA159]	128	0.871	7	4	0.37
gi|24376756|gb|AAN58137.1|AE014885_10	conserved hypothetical protein [Streptococcus mutans UA159]	128	1.157	5	2	0.15
gi|24377571|gb|AAN58881.1|AE014956_2	DNA polymerase III, alpha chain [Streptococcus mutans UA159]	128	0.886	11	8	0.2
gi|24376828|gb|AAN58203.1|AE014891_7	putative cell division protein [Streptococcus mutans UA159]	128	0.865	9	3	0.83
gi|24378071|gb|AAN59338.1|AE014999_6	conserved hypothetical protein [Streptococcus mutans UA159]	128	1.285	3	1	0.12
gi|24378226|gb|AAN59480.1|AE015012_9	putative single-stranded DNA-binding protein [Streptococcus mutans UA159]	128	1.215	8	3	0.85
gi|24377946|gb|AAN59223.1|AE014989_4	putative biotin operon repressor [Streptococcus mutans UA159]	126	0.816	5	3	0.25
gi|24377554|gb|AAN58866.1|AE014954_5	putative sodium/amino acid (alanine) symporter [Streptococcus mutans UA159]	126	1.157	4	1	0.12
gi|24377396|gb|AAN58721.1|AE014941_11	putative citrate lyase, alfa subunit [Streptococcus mutans UA159]	126	1.086	8	3	0.21
gi|24377279|gb|AAN58614.1|AE014931_7	putative poly(A) polymerase [Streptococcus mutans UA159]	126	0.755	7	5	0.34
gi|24378481|gb|AAN59714.1|AE015033_9	conserved hypothetical protein [Streptococcus mutans UA159]	125	1.187	6	2	0.55
gi|24376407|gb|AAN57818.1|AE014855_8	putative phosphoribosylaminoimidazole-succinocarboxamide synthase SAICAR synthetase [Streptococcus mutans UA159]	125	1.354	5	3	0.31
gi|24378128|gb|AAN59390.1|AE015004_9	conserved hypothetical protein [Streptococcus mutans UA159]	125	1.167	4	1	0.05
gi|24378425|gb|AAN59662.1|AE015029_1	putative UDP-glucose 4-epimerase [Streptococcus mutans UA159]	124	1.072	5	3	0.24
gi|24378423|gb|AAN59661.1|AE015028_7	putative transmembrane protein [Streptococcus mutans UA159]	124	0.947	3	1	0.03
gi|24378243|gb|AAN59495.1|AE015014_3	putative PTS system, mannose-specific component IIC [Streptococcus mutans UA159]	124	0.993	8	2	0.36
gi|24377296|gb|AAN58629.1|AE014933_3	putative ABC transporter, ATP-binding protein [Streptococcus mutans UA159]	122	1.061	10	5	0.23
gi|24378282|gb|AAN59532.1|AE015016_16	putative DNA replication protein; primosome component (helicase loader) [Streptococcus mutans UA159]	122	0.947	7	3	0.25
gi|24378101|gb|AAN59366.1|AE015001_11	putative SNF helicase [Streptococcus mutans UA159]	122	0.978	6	5	0.12
gi|24376385|gb|AAN57798.1|AE014853_5	putative peptidyl-tRNA hydrolase [Streptococcus mutans UA159]	122	0.788	4	3	0.4
gi|24377289|gb|AAN58623.1|AE014932_6	conserved hypothetical protein [Streptococcus mutans UA159]	121	1.24	5	3	0.5
gi|24376789|gb|AAN58167.1|AE014888_5	putative ABC transporter, ATP-binding protein [Streptococcus mutans UA159]	121	0.948	6	2	0.21
gi|24378057|gb|AAN59325.1|AE014998_2	putative extramembranal protein, DltD protein [Streptococcus mutans UA159]	121	0.692	6	2	0.17
gi|24377159|gb|AAN58505.1|AE014920_3	putative prephenate dehydratase [Streptococcus mutans UA159]	120	0.828	8	3	0.29
gi|24376997|gb|AAN58357.1|AE014906_3	putative deacetylase [Streptococcus mutans UA159]	119	0.766	6	2	0.25
gi|24376728|gb|AAN58112.1|AE014882_15	conserved hypothetical protein [Streptococcus mutans UA159]	119	0.829	9	4	0.24
gi|24378151|gb|AAN59411.1|AE015006_4	putative Eep protein-like protein [Streptococcus mutans UA159]	119	0.75	5	3	0.19
gi|24377771|gb|AAN59064.1|AE014973_4	putative transcriptional regulator [Streptococcus mutans UA159]	118	1.153	12	3	0.36
gi|24376463|gb|AAN57869.1|AE014860_6	putative tRNA pseudouridine synthase A [Streptococcus mutans UA159]	118	1.059	10	3	0.32
gi|24376672|gb|AAN58060.1|AE014878_6	conserved hypothetical protein [Streptococcus mutans UA159]	118	0.858	6	4	0.32
gi|24377465|gb|AAN58785.1|AE014946_10	putative 4-oxalocrotonate tautomerase [Streptococcus mutans UA159]	117	0.937	8	2	0.89
gi|24376709|gb|AAN58094.1|AE014881_8	argininosuccinate lyase [Streptococcus mutans UA159]	117	0.814	9	4	0.3
gi|24377474|gb|AAN58793.1|AE014947_5	putative ABC transporter, ATP-binding protein, choline transporter [Streptococcus mutans UA159]	116	1.11	7	3	0.47
gi|24377820|gb|AAN59109.1|AE014977_8	putative amino acid permease [Streptococcus mutans UA159]	116	0.89	8	2	0.17
gi|24378073|gb|AAN59340.1|AE014999_8	hypothetical protein SMU_1705 [Streptococcus mutans UA159]	116	0.787	5	2	0.27
gi|24376560|gb|AAN57957.1|AE014869_2	putative ABC transporter, ATP-binding protein; possible iron and/or manganese ABC transport system [Streptococcus mutans UA159]	115	1.132	4	2	0.33
gi|24376483|gb|AAN57887.1|AE014862_6	putative transcriptional regulator; repressor of sugar transport operon [Streptococcus mutans UA159]	115	1.056	6	4	0.32
gi|24377218|gb|AAN58558.1|AE014926_1	putative thiamine biosynthesis protein [Streptococcus mutans UA159]	115	0.817	8	3	0.19
gi|24378447|gb|AAN59683.1|AE015030_13	putative Holliday junction DNA helicase RuvA [Streptococcus mutans UA159]	115	1.129	3	2	0.25
gi|24377586|gb|AAN58895.1|AE014957_8	hypothetical protein SMU_1209c [Streptococcus mutans UA159]	114	1.187	8	5	0.27
gi|24376445|gb|AAN57853.1|AE014858_5	conserved hypothetical protein [Streptococcus mutans UA159]	114	0.876	5	1	0.18
gi|24376597|gb|AAN57992.1|AE014871_17	hypothetical protein SMU_220c [Streptococcus mutans UA159]	113	1.059	6	2	0.32
gi|24376760|gb|AAN58140.1|AE014886_1	hypothetical protein SMU_384 [Streptococcus mutans UA159]	113	0.76	7	3	0.51
gi|24377500|gb|AAN58817.1|AE014949_10	putative pyrimidine-nucleoside phosphorylase [Streptococcus mutans UA159]	113	0.96	4	2	0.12
gi|24377697|gb|AAN58997.1|AE014966_7	putative acetoin dehydrogenase [Streptococcus mutans UA159]	113	1.757	17	2	0.34
gi|24376909|gb|AAN58277.1|AE014898_11	putative phosphoribosyl anthranilate transferase [Streptococcus mutans UA159]	113	1.172	9	4	0.33
gi|24378197|gb|AAN59453.1|AE015010_2	conserved hypothetical protein [Streptococcus mutans UA159]	113	0.979	7	3	0.16
gi|24377063|gb|AAN58417.1|AE014912_2	putative ATP-binding protein [Streptococcus mutans UA159]	113	0.764	8	5	0.11
gi|24377165|gb|AAN58511.1|AE014920_9	conserved hypothetical protein [Streptococcus mutans UA159]	113	0.919	6	1	0.19
gi|24377684|gb|AAN58985.1|AE014965_6	putative translation initiation inhibitor; aldR regulator-like protein [Streptococcus mutans UA159]	113	1.133	6	1	0.2
gi|24377889|gb|AAN59171.1|AE014984_6	putative amino acid ABC transporter, permease protein [Streptococcus mutans UA159]	112	0.863	7	2	0.24
gi|24377512|gb|AAN58828.1|AE014950_11	putative phosphate ABC transporter, permease protein [Streptococcus mutans UA159]	112	0.881	6	3	0.3
gi|24377972|gb|AAN59246.1|AE014992_1	conserved hypothetical protein [Streptococcus mutans UA159]	112	1.09	6	3	0.43
gi|24376651|gb|AAN58041.1|AE014876_7	putative hexulose-6-phosphate isomerase [Streptococcus mutans UA159]	111	1.809	4	1	0.08
gi|24377938|gb|AAN59216.1|AE014988_5	putative ABC transporter, ATP-binding protein, MsmK-like protein [Streptococcus mutans UA159]	111	1.061	7	3	0.21
gi|24377566|gb|AAN58877.1|AE014955_7	putative signal peptidase [Streptococcus mutans UA159]	110	0.938	4	2	0.25
gi|24377188|gb|AAN58532.1|AE014922_7	putative aminotransferase [Streptococcus mutans UA159]	110	1.091	7	4	0.28
gi|24376605|gb|AAN57999.1|AE014872_7	conserved hypothetical protein [Streptococcus mutans UA159]	109	1.053	7	3	0.46
gi|24377314|gb|AAN58646.1|AE014934_10	conserved hypothetical protein [Streptococcus mutans UA159]	109	1.152	3	1	0.21
gi|24377069|gb|AAN58423.1|AE014912_8	hypothetical protein SMU_690 [Streptococcus mutans UA159]	109	1.307	4	2	0.26
gi|24377336|gb|AAN58666.1|AE014936_6	putative dehydrogenase [Streptococcus mutans UA159]	109	4.93	4	3	0.23
gi|24376971|gb|AAN58334.1|AE014903_10	putative dihydroorotate dehydrogenase; dihydroorotate oxidase [Streptococcus mutans UA159]	108	1.23	10	3	0.26
gi|24376478|gb|AAN57882.1|AE014862_1	putative sorbose PTS system, IIB component [Streptococcus mutans UA159]	107	1.298	3	1	0.14
gi|24377824|gb|AAN59112.1|AE014978_3	conserved hypothetical protein [Streptococcus mutans UA159]	107	1.113	2	1	0.07
gi|24377299|gb|AAN58632.1|AE014933_6	conserved hypothetical protein; possible GTP-pyrophosphokinase [Streptococcus mutans UA159]	106	0.87	7	5	0.68
gi|24377825|gb|AAN59113.1|AE014978_4	putative membrane protein; possible permease [Streptococcus mutans UA159]	105	1.151	7	3	0.2
gi|24377117|gb|AAN58467.1|AE014916_8	conserved hypothetical protein [Streptococcus mutans UA159]	105	0.762	7	2	0.18
gi|24378283|gb|AAN59533.1|AE015016_17	putative chromosome replication protein [Streptococcus mutans UA159]	105	0.926	7	5	0.32
gi|24376608|gb|AAN58002.1|AE014872_10	acetolactate synthase, large subunit (AHAS) [Streptococcus mutans UA159]	105	0.979	9	4	0.19
gi|24378000|gb|AAN59272.1|AE014994_2	putative MTA/SAH nucleosidase [Streptococcus mutans UA159]	104	0.545	2	1	0.11
gi|24377582|gb|AAN58891.1|AE014957_4	hypothetical protein SMU_1205c [Streptococcus mutans UA159]	103	1.244	5	3	0.45
gi|24376700|gb|AAN58086.1|AE014880_13	putative DNA repair protein [Streptococcus mutans UA159]	103	0.991	5	4	0.24
gi|24378002|gb|AAN59274.1|AE014994_4	conserved hypothetical protein [Streptococcus mutans UA159]	102	0.928	5	2	0.27
gi|24377263|gb|AAN58599.1|AE014930_1	galactose operon repressor GalR [Streptococcus mutans UA159]	102	0.99	9	7	0.63
gi|24377210|gb|AAN58551.1|AE014925_2	conserved hypothetical protein; possible membrane protein [Streptococcus mutans UA159]	102	0.88	6	2	0.08
gi|24377494|gb|AAN58811.1|AE014949_4	putative ABC sugar transporter, permease protein [Streptococcus mutans UA159]	101	0.954	4	2	0.28
gi|24377579|gb|AAN58888.1|AE014957_1	conserved hypothetical protein [Streptococcus mutans UA159]	101	0.904	3	2	1.21
gi|24377457|gb|AAN58777.1|AE014946_2	putative ABC transporter, ATP-binding protein [Streptococcus mutans UA159]	101	0.839	9	4	0.18
gi|24377276|gb|AAN58611.1|AE014931_4	conserved hypothetical protein [Streptococcus mutans UA159]	101	1.057	4	2	0.44
gi|24378290|gb|AAN59539.1|AE015017_5	putative ABC transporter, permease protein [Streptococcus mutans UA159]	101	1.089	6	3	0.08
gi|24378231|gb|AAN59484.1|AE015013_3	putative A/G-specific DNA glycosylase [Streptococcus mutans UA159]	101	0.934	5	3	0.19
gi|24377002|gb|AAN58362.1|AE014906_8	conserved hypothetical protein [Streptococcus mutans UA159]	101	0.852	4	3	0.21
gi|24378166|gb|AAN59425.1|AE015007_12	conserved hypothetical protein [Streptococcus mutans UA159]	100	1	5	1	0.49
gi|24377223|gb|AAN58563.1|AE014926_6	50S ribosomal protein L21 [Streptococcus mutans UA159]	99	0.78	2	1	0.21
gi|24378289|gb|AAN59538.1|AE015017_4	putative ABC transporter, ATP-binding protein [Streptococcus mutans UA159]	99	1.119	7	3	0.33
gi|24377343|gb|AAN58673.1|AE014936_13	putative dihydroneopterin aldolase [Streptococcus mutans UA159]	99	0.864	5	2	0.43
gi|24377908|gb|AAN59189.1|AE014985_13	putative 1,4-alpha-glucan branching enzyme [Streptococcus mutans UA159]	99	0.824	7	5	0.2
gi|24377312|gb|AAN58644.1|AE014934_8	putative dehydrogenase (FMN-dependent family protein) [Streptococcus mutans UA159]	98	1.055	10	2	0.15
gi|24377932|gb|AAN59211.1|AE014987_10	putative 4-alpha-glucanotransferase [Streptococcus mutans UA159]	98	0.863	6	2	0.09
gi|24377558|gb|AAN58870.1|AE014954_9	putative amino acid ABC transporter, permease protein [Streptococcus mutans UA159]	98	0.799	8	2	0.26
gi|24378302|gb|AAN59550.1|AE015018_4	putative peptidase, AtmC; ArgE/DapE/Acy1 family protein [Streptococcus mutans UA159]	97	1.021	5	3	0.17
gi|24377816|gb|AAN59105.1|AE014977_4	putative ABC transporter, ATP-binding protein [Streptococcus mutans UA159]	97	0.967	5	2	0.2
gi|24376586|gb|AAN57981.1|AE014871_6	hypothetical protein SMU_209c [Streptococcus mutans UA159]	97	1.375	5	3	0.58
gi|24378415|gb|AAN59654.1|AE015027_12	putative ATPase [Streptococcus mutans UA159]	97	0.851	6	4	0.25
gi|24376836|gb|AAN58210.1|AE014892_3	putative amino acid ABC transporter, ATP-binding protein [Streptococcus mutans UA159]	97	0.929	8	3	0.31
gi|24377058|gb|AAN58413.1|AE014911_7	putative oxidoreductase, aldo/keto reductase family [Streptococcus mutans UA159]	96	1.426	4	3	0.28
gi|24378220|gb|AAN59474.1|AE015012_3	putative magnesium/cobalt transport protein [Streptococcus mutans UA159]	96	0.858	4	2	0.16
gi|24377683|gb|AAN58984.1|AE014965_5	conserved hypothetical protein [Streptococcus mutans UA159]	96	0.737	8	3	0.3
gi|24378503|gb|AAN59734.1|AE015035_3	putative tRNA [Streptococcus mutans UA159]	96	1.085	8	3	0.21
gi|24378463|gb|AAN59697.1|AE015032_2	conserved hypothetical protein; possible integral membrane protein [Streptococcus mutans UA159]	95	1.143	5	2	0.08
gi|24378019|gb|AAN59290.1|AE014995_7	putative arsenate reductase [Streptococcus mutans UA159]	95	1.218	4	2	0.43
gi|24377197|gb|AAN58540.1|AE014923_4	dTDP-4-keto-L-rhamnose reductase [Streptococcus mutans UA159]	95	1.013	8	2	0.17
gi|24376776|gb|AAN58155.1|AE014887_3	conserved hypothetical protein [Streptococcus mutans UA159]	95	0.746	2	2	0.35
gi|24376854|gb|AAN58226.1|AE014894_3	primosomal replication factor Y (primosomal protein N') [Streptococcus mutans UA159]	94	1.007	7	4	0.12
gi|24377754|gb|AAN59049.1|AE014971_11	putative 3-isopropylmalate dehydratase, large subunit [Streptococcus mutans UA159]	94	0.778	5	3	0.17
gi|24376774|gb|AAN58153.1|AE014887_1	conserved hypothetical protein [Streptococcus mutans UA159]	94	0.974	3	2	0.19
gi|24378405|gb|AAN59644.1|AE015027_2	putative stringent response protein, ppGpp synthetase [Streptococcus mutans UA159]	94	0.889	7	5	0.17
gi|24378080|gb|AAN59346.1|AE015000_4	putative pseudouridylate synthase B, large subunit [Streptococcus mutans UA159]	94	1.111	7	2	0.2
gi|24376693|gb|AAN58079.1|AE014880_6	putative hippurate hydrolase [Streptococcus mutans UA159]	93	0.854	4	2	0.14
gi|24378144|gb|AAN59405.1|AE015005_11	putative ribonucleotide reductase protein, Nrd [Streptococcus mutans UA159]	93	0.728	3	1	0.17
gi|24378359|gb|AAN59602.1|AE015023_3	conserved hypothetical protein [Streptococcus mutans UA159]	93	1.172	5	2	0.11
gi|24377513|gb|AAN58829.1|AE014950_12	putative phosphate ABC transporter, permease protein [Streptococcus mutans UA159]	92	0.961	2	1	0.08
gi|400897|sp|Q02420.1|PTMA_STRMU	RecName: Full=Mannitol-specific phosphotransferase enzyme IIA component; AltName: Full=EIIA; AltName: Full=EIII; AltName: Full=PTS system mannitol-specific EIIA component	92	0.934	2	1	0.18
gi|24377447|gb|AAN58768.1|AE014945_5	conserved hypothetical protein [Streptococcus mutans UA159]	92	1.119	7	3	0.42
gi|24377300|gb|AAN58633.1|AE014933_7	putative response regulator [Streptococcus mutans UA159]	91	0.929	6	1	0.11
gi|24378054|gb|AAN59323.1|AE014997_13	conserved hypothetical protein [Streptococcus mutans UA159]	91	0.747	2	1	0.11
gi|24378045|gb|AAN59314.1|AE014997_4	putative cystathionine gamma-synthase; possible bifunctional enzyme [Streptococcus mutans UA159]	90	0.753	4	3	0.22
gi|24376962|gb|AAN58325.1|AE014903_1	conserved hypothetical protein [Streptococcus mutans UA159]	90	0.916	6	3	0.29
gi|24377574|gb|AAN58884.1|AE014956_5	conserved hypothetical protein; possible permease [Streptococcus mutans UA159]	90	1	2	1	0.09
gi|24376907|gb|AAN58275.1|AE014898_9	putative anthranilate synthase, alpha subunit [Streptococcus mutans UA159]	89	1.266	3	3	0.16
gi|24376441|gb|AAN57849.1|AE014858_1	putative transcriptional regulator [Streptococcus mutans UA159]	89	0.93	4	3	0.24
gi|24378430|gb|AAN59667.1|AE015029_6	putative anaerobic ribonucleotide reductase activating protein [Streptococcus mutans UA159]	89	0.752	3	2	0.25
gi|24378280|gb|AAN59530.1|AE015016_14	conserved hypothetical protein [Streptococcus mutans UA159]	89	0.978	7	4	0.53
gi|24377974|gb|AAN59248.1|AE014992_3	putative SsrA-binding protein-like protein [Streptococcus mutans UA159]	88	1.241	4	2	0.3
gi|24378505|gb|AAN59736.1|AE015035_5	conserved hypothetical protein [Streptococcus mutans UA159]	88	1.059	4	3	0.31
gi|24378020|gb|AAN59291.1|AE014995_8	putative methylated-DNA--protein-cysteine S-methyltransferase [Streptococcus mutans UA159]	88	0.998	4	1	0.15
gi|24377676|gb|AAN58978.1|AE014964_12	putative methyltransferase [Streptococcus mutans UA159]	88	1.145	4	2	0.19
gi|24378265|gb|AAN59516.1|AE015015_16	hypothetical protein SMU_1904c [Streptococcus mutans UA159]	88	0.723	5	3	0.23
gi|24378148|gb|AAN59408.1|AE015006_1	conserved hypothetical protein [Streptococcus mutans UA159]	87	0.926	6	3	0.43
gi|24377339|gb|AAN58669.1|AE014936_9	homoserine kinase [Streptococcus mutans UA159]	87	0.828	5	2	0.19
gi|24377529|gb|AAN58843.1|AE014952_1	conserved hypothetical protein [Streptococcus mutans UA159]	86	1.17	5	3	0.16
gi|24377352|gb|AAN58681.1|AE014937_7	putative PTS system, beta-glucoside-specific EII component [Streptococcus mutans UA159]	86	0.777	3	1	0.04
gi|24378325|gb|AAN59571.1|AE015020_6	putative periplasmic sugar-binding protein [Streptococcus mutans UA159]	85	1.041	6	4	0.32
gi|24377811|gb|AAN59101.1|AE014976_9	putative Zn-dependent protease [Streptococcus mutans UA159]	85	1.867	4	2	0.22
gi|24377607|gb|AAN58914.1|AE014959_8	putative purine nucleoside phosphorylase [Streptococcus mutans UA159]	85	1.033	10	3	0.45
gi|24377628|gb|AAN58933.1|AE014961_5	conserved hypothetical protein [Streptococcus mutans UA159]	85	0.956	3	1	0.15
gi|24377281|gb|AAN58616.1|AE014931_9	putative ABC transporter, ATP-binding protein [Streptococcus mutans UA159]	84	0.917	8	4	0.18
gi|24377804|gb|AAN59094.1|AE014976_2	putative cobyric acid synthase CobQ [Streptococcus mutans UA159]	84	0.781	5	2	0.2
gi|672886659|pdb|4R0J|A	Chain A, The Crystal Structure Of A Functionally Uncharacterized Protein Smu1763c From Streptococcus Mutans	84	1.082	6	4	0.58
gi|24378046|gb|AAN59315.1|AE014997_5	putative membrane protein [Streptococcus mutans UA159]	84	1.07	4	2	0.1
gi|24377177|gb|AAN58522.1|AE014921_7	hypothetical protein SMU_804 [Streptococcus mutans UA159]	84	1.011	9	5	0.3
gi|24376624|gb|AAN58016.1|AE014874_2	putative glycosyl transferase N-acetylglucosaminyltransferase), RgpG [Streptococcus mutans UA159]	84	0.819	3	1	0.07
gi|24378202|gb|AAN59458.1|AE015010_7	putative acyl carrier protein synthase; AcpS [Streptococcus mutans UA159]	83	0.991	6	2	0.47
gi|24376618|gb|AAN58011.1|AE014873_7	putative ABC transporter, ATP-binding protein; amino acid transport system [Streptococcus mutans UA159]	83	0.965	9	1	0.09
gi|24377301|gb|AAN58634.1|AE014933_8	putative histidine kinase [Streptococcus mutans UA159]	82	0.926	6	3	0.18
gi|24377154|gb|AAN58501.1|AE014919_9	putative prephenate dehydrogenase [Streptococcus mutans UA159]	82	0.898	5	3	0.21
gi|24378287|gb|AAN59536.1|AE015017_2	conserved hypothetical protein [Streptococcus mutans UA159]	82	1.349	4	2	0.27
gi|24377207|gb|AAN58549.1|AE014924_9	putative glycosyltransferase [Streptococcus mutans UA159]	82	0.936	3	2	0.16
gi|24377976|gb|AAN59250.1|AE014992_5	putative membrane protein involved in protein secretion, SecG [Streptococcus mutans UA159]	82	---	1	1	0.34
gi|24377168|gb|AAN58514.1|AE014920_12	conserved hypothetical protein [Streptococcus mutans UA159]	81	0.993	6	2	0.41
gi|24377987|gb|AAN59260.1|AE014993_4	conserved hypothetical protein [Streptococcus mutans UA159]	81	1.016	7	2	0.32
gi|24376705|gb|AAN58090.1|AE014881_4	putative transcriptional regulator [Streptococcus mutans UA159]	80	1.059	4	1	0.14
gi|24377572|gb|AAN58882.1|AE014956_3	putative transcriptional regulator [Streptococcus mutans UA159]	80	0.966	3	1	0.19
gi|24377695|gb|AAN58995.1|AE014966_5	conserved hypothetical protein [Streptococcus mutans UA159]	80	1.014	4	2	0.23
gi|24376694|gb|AAN58080.1|AE014880_7	putative 5-formyltetrahydrofolate cyclo-ligase [Streptococcus mutans UA159]	80	0.994	4	2	0.28
gi|24377760|gb|AAN59054.1|AE014972_3	putative RNA helicase [Streptococcus mutans UA159]	80	0.948	2	1	0.06
gi|24377655|gb|AAN58958.1|AE014963_2	conserved hypothetical protein [Streptococcus mutans UA159]	80	0.995	3	2	0.26
gi|24377341|gb|AAN58671.1|AE014936_11	putative GTP cyclohydrolase I [Streptococcus mutans UA159]	80	1.137	5	3	0.42
gi|24376936|gb|AAN58301.1|AE014901_1	conserved hypothetical protein [Streptococcus mutans UA159]	80	0.944	4	2	0.47
gi|24378512|gb|AAN59742.1|AE015036_1	putative peptidase [Streptococcus mutans UA159]	79	0.904	5	5	0.28
gi|24377270|gb|AAN58606.1|AE014930_8	putative type I restriction-modification system, specificity determinant [Streptococcus mutans UA159]	79	0.93	5	3	0.12
gi|24377318|gb|AAN58649.1|AE014935_1	thymidylate synthase [Streptococcus mutans UA159]	79	0.92	4	2	0.17
gi|24376513|gb|AAN57914.1|AE014865_5	putative transcriptional regulator [Streptococcus mutans UA159]	79	0.86	5	1	0.08
gi|559118358|tpe|CDI38629.1|	TPA: proteolysis tag peptide encoded by tmRNA Strep_mutan_UA159, partial [Streptococcus mutans UA159]	79	7.034	3	1	2.8
gi|24377713|gb|AAN59012.1|AE014967_11	putative bacitracin synthetase [Streptococcus mutans UA159]	78	0.88	4	3	0.05
gi|24376832|gb|AAN58207.1|AE014891_11	putative ATP-dependent RNA helicase [Streptococcus mutans UA159]	78	1.309	3	2	0.1
gi|24378296|gb|AAN59545.1|AE015017_11	conserved hypothetical protein [Streptococcus mutans UA159]	78	0.997	6	2	0.32
gi|24376543|gb|AAN57941.1|AE014868_3	conserved hypothetical protein [Streptococcus mutans UA159]	78	0.786	3	2	0.19
gi|24377088|gb|AAN58440.1|AE014914_2	conserved hypothetical protein [Streptococcus mutans UA159]	78	0.91	4	2	0.35
gi|24378033|gb|AAN59303.1|AE014996_6	putative acetoin utilization protein, acetoin dehydrogenase [Streptococcus mutans UA159]	77	---	1	1	0.11
gi|24378059|gb|AAN59327.1|AE014998_4	integral membrane protein possibly involved in D-alanine export [Streptococcus mutans UA159]	77	0.942	5	2	0.17
gi|24376410|gb|AAN57821.1|AE014855_11	phosphoribosylpyrophosphate amidotransferase [Streptococcus mutans UA159]	77	1.58	4	2	0.11
gi|24377346|gb|AAN58675.1|AE014937_1	putative UDP-N-acetylenolpyruvoylglucosamine reductase [Streptococcus mutans UA159]	77	0.761	4	3	0.27
gi|24377050|gb|AAN58406.1|AE014910_10	isocitrate dehydrogenase [Streptococcus mutans UA159]	77	1.201	7	3	0.2
gi|24377282|gb|AAN58617.1|AE014931_10	putative ABC transporter, ATP-binding protein [Streptococcus mutans UA159]	76	0.838	6	3	0.13
gi|24376711|gb|AAN58096.1|AE014881_10	conserved hypothetical protein; putative membrane protein [Streptococcus mutans UA159]	76	0.893	3	3	0.28
gi|24377990|gb|AAN59263.1|AE014993_7	putative peptide methionine sulfoxide reductase [Streptococcus mutans UA159]	76	0.825	5	2	0.32
gi|24377448|gb|AAN58769.1|AE014945_6	conserved hypothetical protein [Streptococcus mutans UA159]	75	1.201	5	2	0.17
gi|24377426|gb|AAN58749.1|AE014943_12	putative iron-sulfur cofactor synthesis protein; NifS family [Streptococcus mutans UA159]	75	0.874	3	2	0.15
gi|24377888|gb|AAN59170.1|AE014984_5	putative ABC transporter, glutamine binding protein [Streptococcus mutans UA159]	74	0.962	6	3	0.27
gi|24376710|gb|AAN58095.1|AE014881_9	putative ribonuclease P protein component [Streptococcus mutans UA159]	74	0.86	4	2	0.4
gi|24378085|gb|AAN59351.1|AE015000_9	conserved hypothetical protein [Streptococcus mutans UA159]	73	1.188	3	1	0.15
gi|24377606|gb|AAN58913.1|AE014959_7	conserved hypothetical protein, possible amidotransferase [Streptococcus mutans UA159]	73	0.906	3	2	0.22
gi|24378165|gb|AAN59424.1|AE015007_11	putative nicotinate mononucleotide adenylyltransferase [Streptococcus mutans UA159]	73	0.759	5	1	0.11
gi|24377359|gb|AAN58687.1|AE014938_3	hypothetical protein SMU_986c [Streptococcus mutans UA159]	73	1.184	2	1	0.14
gi|24377575|gb|AAN58885.1|AE014956_6	conserved hypothetical protein [Streptococcus mutans UA159]	72	0.846	6	2	0.23
gi|24376405|gb|AAN57816.1|AE014855_6	putative acyl carrier protein; AcpP; ACP [Streptococcus mutans UA159]	72	1.047	5	2	0.71
gi|24376514|gb|AAN57915.1|AE014865_6	putative transcriptional regulator [Streptococcus mutans UA159]	72	---	2	1	0.19
gi|24378392|gb|AAN59633.1|AE015025_5	putative transcriptional regulator CtsR [Streptococcus mutans UA159]	72	0.975	4	2	0.35
gi|24376623|gb|AAN58015.1|AE014874_1	putative negative regulator of genetic competence MecA [Streptococcus mutans UA159]	72	1.215	5	2	0.2
gi|125923|sp|P26421.1|LACC_STRMU	RecName: Full=Tagatose-6-phosphate kinase; AltName: Full=Phosphotagatokinase	71	0.799	2	1	0.08
gi|24377518|gb|AAN58833.1|AE014951_4	conserved hypothetical protein [Streptococcus mutans UA159]	71	1	4	2	0.57
gi|24376745|gb|AAN58127.1|AE014884_5	conserved hypothetical protein [Streptococcus mutans UA159]	71	1.022	2	1	0.31
gi|24377484|gb|AAN58802.1|AE014948_5	conserved hypothetical protein [Streptococcus mutans UA159]	71	0.791	3	2	0.18
gi|24378013|gb|AAN59284.1|AE014995_1	putative tellurite resistance protein [Streptococcus mutans UA159]	71	0.955	5	3	0.25
gi|24377555|gb|AAN58867.1|AE014954_6	putative cation efflux transporter [Streptococcus mutans UA159]	71	1.036	3	2	0.13
gi|24377311|gb|AAN58643.1|AE014934_7	putative phosphomevalonate kinase [Streptococcus mutans UA159]	70	0.725	4	3	0.24
gi|24378145|gb|AAN59406.1|AE015005_12	putative RNA methyltransferase [Streptococcus mutans UA159]	69	0.794	6	1	0.05
gi|24377065|gb|AAN58419.1|AE014912_4	hypothetical protein SMU_685 [Streptococcus mutans UA159]	69	0.78	5	2	0.38
gi|24377737|gb|AAN59033.1|AE014970_12	putative transcriptional regulator (TetR family) [Streptococcus mutans UA159]	69	0.836	4	1	0.11
gi|24376606|gb|AAN58000.1|AE014872_8	putative alkaline-shock protein-like protein [Streptococcus mutans UA159]	69	1.045	4	1	0.45
gi|24376536|gb|AAN57935.1|AE014867_7	conserved hypothetical protein [Streptococcus mutans UA159]	69	0.754	3	1	0.17
gi|24377854|gb|AAN59140.1|AE014980_7	conserved hypothetical protein [Streptococcus mutans UA159]	68	1.006	3	2	0.21
gi|24377200|gb|AAN58542.1|AE014924_2	rhamnosyltransferase [Streptococcus mutans UA159]	68	0.68	2	1	0.07
gi|24376827|gb|AAN58202.1|AE014891_6	conserved hypoyhetical protein [Streptococcus mutans UA159]	68	0.741	3	2	0.15
gi|24376422|gb|AAN57832.1|AE014856_11	putative site-specific DNA-methyltransferase restriction-modification protein [Streptococcus mutans UA159]	68	0.783	4	3	0.15
gi|24377866|gb|AAN59151.1|AE014981_8	lactose repressor [Streptococcus mutans UA159]	68	0.965	4	2	0.2
gi|24378489|gb|AAN59721.1|AE015034_2	conserved hypothetical protein [Streptococcus mutans UA159]	68	1.152	4	1	0.22
gi|24377371|gb|AAN58698.1|AE014939_5	putative inorganic ion ABC transporter, ATP-binding protein; possible ferrichrome transport system [Streptococcus mutans UA159]	67	0.805	5	3	0.28
gi|24376879|gb|AAN58249.1|AE014896_5	putative site-specific DNA-methyltransferase [Streptococcus mutans UA159]	67	---	1	1	0.08
gi|24376444|gb|AAN57852.1|AE014858_4	putative protein tyrosine-phosphatase [Streptococcus mutans UA159]	67	1.004	5	3	0.59
gi|24377505|gb|AAN58821.1|AE014950_4	putative histidine kinase sensor CiaH [Streptococcus mutans UA159]	67	1.114	3	2	0.11
gi|24377294|gb|AAN58627.1|AE014933_1	putative transcriptional regulator [Streptococcus mutans UA159]	67	1.107	5	3	0.5
gi|24377203|gb|AAN58545.1|AE014924_5	putative glycosyltransferase [Streptococcus mutans UA159]	67	0.794	8	4	0.21
gi|24376455|gb|AAN57862.1|AE014859_6	putative N-acetyl-muramidase [Streptococcus mutans UA159]	66	0.863	7	3	0.41
gi|24378031|gb|AAN59301.1|AE014996_4	putative DNA polymerase III, delta subunit [Streptococcus mutans UA159]	66	0.789	3	2	0.17
gi|24378479|gb|AAN59712.1|AE015033_7	putative osmoprotectant ABC transporter; permease protein [Streptococcus mutans UA159]	66	0.981	5	2	0.27
gi|24376717|gb|AAN58101.1|AE014882_4	conserved hypothetical protein [Streptococcus mutans UA159]	66	0.878	5	4	0.5
gi|24377647|gb|AAN58951.1|AE014962_7	putative phosphoserine phosphatase [Streptococcus mutans UA159]	65	1.25	2	2	0.24
gi|24376716|gb|AAN58100.1|AE014882_3	putative deoxyribonuclease [Streptococcus mutans UA159]	65	0.949	3	3	0.27
gi|24378312|gb|AAN59559.1|AE015019_4	putative pseudouridylate synthase [Streptococcus mutans UA159]	65	0.913	3	2	0.17
gi|24377515|gb|AAN58830.1|AE014951_1	putative ABC transporter, phosphate-binding protein [Streptococcus mutans UA159]	64	1.006	4	2	0.17
gi|24377290|gb|AAN58624.1|AE014932_7	conserved hypothetical protein [Streptococcus mutans UA159]	64	0.864	1	1	0.1
gi|24377062|gb|AAN58416.1|AE014912_1	hypothetical protein SMU_682 [Streptococcus mutans UA159]	64	0.723	5	3	0.08
gi|24377250|gb|AAN58588.1|AE014928_9	putative homocysteine methyltransferase; methionine synthase II (cobalamin-independent) [Streptococcus mutans UA159]	64	1.306	4	4	0.13
gi|24377425|gb|AAN58748.1|AE014943_11	putative phosphoribosylpyrophosphate synthetase, PRPP synthetase [Streptococcus mutans UA159]	64	0.878	7	1	0.16
gi|24378077|gb|AAN59343.1|AE015000_1	putative potassium uptake system protein TrkA [Streptococcus mutans UA159]	64	1.016	4	2	0.11
gi|24376771|gb|AAN58151.1|AE014886_12	X-prolyl dipeptidyl peptidase [Streptococcus mutans UA159]	63	1.214	4	4	0.13
gi|24377940|gb|AAN59218.1|AE014988_7	putative S-adenosylmethionine synthetase [Streptococcus mutans UA159]	63	0.889	5	3	0.21
gi|24377764|gb|AAN59058.1|AE014972_7	putative acetyltransferase [Streptococcus mutans UA159]	63	1.094	6	2	0.29
gi|24376696|gb|AAN58082.1|AE014880_9	glucose-1-phosphate uridylyltransferase [Streptococcus mutans UA159]	62	0.878	3	1	0.08
gi|24376564|gb|AAN57961.1|AE014869_6	putative metal-dependent transcriptional regulator [Streptococcus mutans UA159]	62	1.056	5	3	0.35
gi|24378093|gb|AAN59358.1|AE015001_3	putative rRNA methylase [Streptococcus mutans UA159]	62	0.832	2	1	0.1
gi|24378452|gb|AAN59687.1|AE015031_3	conserved hypothetical protein [Streptococcus mutans UA159]	62	0.945	3	2	0.42
gi|24376496|gb|AAN57899.1|AE014863_7	putative esterase [Streptococcus mutans UA159]	61	1.822	2	1	0.18
gi|24378018|gb|AAN59289.1|AE014995_6	putative endonuclease III (DNA repair) [Streptococcus mutans UA159]	61	0.913	2	1	0.11
gi|24377516|gb|AAN58831.1|AE014951_2	conserved hypothetical protein; possible methylase [Streptococcus mutans UA159]	61	1.105	2	2	0.11
gi|24377456|gb|AAN58776.1|AE014946_1	putative ABC transporter, ATP-binding protein [Streptococcus mutans UA159]	61	0.946	5	2	0.09
gi|24378182|gb|AAN59440.1|AE015008_11	putative response regulator; ScnR-like protein [Streptococcus mutans UA159]	61	1.051	3	1	0.1
gi|24376664|gb|AAN58053.1|AE014877_8	putative transcriptional regulator [Streptococcus mutans UA159]	61	0.955	6	3	0.13
gi|24377759|gb|AAN59053.1|AE014972_2	putative oxidoreductase [Streptococcus mutans UA159]	60	1.035	2	1	0.07
gi|24377535|gb|AAN58849.1|AE014952_7	conserved hypothetical protein [Streptococcus mutans UA159]	60	1.078	6	6	0.13
gi|24378207|gb|AAN59462.1|AE015011_1	mannose-6-phosphate isomerase [Streptococcus mutans UA159]	60	0.964	2	1	0.08
gi|24378427|gb|AAN59664.1|AE015029_3	putative stress response protein; possible glycosyltransferase involved in cell wall biogenesis [Streptococcus mutans UA159]	60	1.074	4	2	0.15
gi|24376958|gb|AAN58322.1|AE014902_10	putative hemolysin [Streptococcus mutans UA159]	60	0.805	5	3	0.28
gi|24376902|gb|AAN58270.1|AE014898_4	conserved hypothetical protein [Streptococcus mutans UA159]	60	1.564	2	1	0.07
gi|24376992|gb|AAN58353.1|AE014905_6	hypothetical protein SMU_618 [Streptococcus mutans UA159]	60	1.655	2	1	0.28
gi|24378062|gb|AAN59330.1|AE014998_7	putative hemolysin [Streptococcus mutans UA159]	60	0.82	4	2	0.12
gi|24378094|gb|AAN59359.1|AE015001_4	putative acylphosphatase [Streptococcus mutans UA159]	60	0.936	4	1	0.61
gi|24377079|gb|AAN58432.1|AE014913_9	putative phosphoglycerate mutase-like protein [Streptococcus mutans UA159]	59	0.98	5	3	0.38
gi|24376905|gb|AAN58273.1|AE014898_7	conserved hypothetical protein [Streptococcus mutans UA159]	59	0.825	2	1	0.1
gi|24378337|gb|AAN59582.1|AE015021_3	putative transcriptional regulator [Streptococcus mutans UA159]	59	1.298	3	2	0.64
gi|24377806|gb|AAN59096.1|AE014976_4	putative endoglucanase precursor [Streptococcus mutans UA159]	58	1.514	3	2	0.15
gi|24376903|gb|AAN58271.1|AE014898_5	conserved hypothetical protein [Streptococcus mutans UA159]	58	---	1	1	0.27
gi|24377413|gb|AAN58737.1|AE014942_13	putative response regulator [Streptococcus mutans UA159]	57	1.05	2	2	0.22
gi|24377952|gb|AAN59228.1|AE014990_2	putative transcriptional regulator [Streptococcus mutans UA159]	57	0.97	2	2	0.29
gi|24378509|gb|AAN59740.1|AE015035_9	putative phosphotidylglycerophosphate synthase [Streptococcus mutans UA159]	57	0.974	4	2	0.3
gi|24378409|gb|AAN59648.1|AE015027_6	conserved hypothetical protein [Streptococcus mutans UA159]	56	0.774	3	2	0.2
gi|24376891|gb|AAN58260.1|AE014897_6	conserved hypothetical protein [Streptococcus mutans UA159]	56	0.779	3	1	0.14
gi|24378295|gb|AAN59544.1|AE015017_10	putative cobalt ABC transporter, ATP-binding protein [Streptococcus mutans UA159]	56	0.953	3	2	0.09
gi|24377608|gb|AAN58915.1|AE014959_9	conserved hypothetical protein [Streptococcus mutans UA159]	56	1.035	3	2	0.31
gi|24378499|gb|AAN59731.1|AE015034_12	conserved hypothetical protein [Streptococcus mutans UA159]	56	0.928	3	2	0.08
gi|24378406|gb|AAN59645.1|AE015027_3	conserved hypothetical protein [Streptococcus mutans UA159]	55	0.964	3	1	0.09
gi|24376768|gb|AAN58148.1|AE014886_9	conserved hypothetical protein [Streptococcus mutans UA159]	55	1.141	5	4	0.26
gi|24378480|gb|AAN59713.1|AE015033_8	putative 3-methyladenine DNA glycosylase [Streptococcus mutans UA159]	55	0.91	3	2	0.26
gi|24377081|gb|AAN58434.1|AE014913_11	putative transcriptional regulator [Streptococcus mutans UA159]	55	0.837	2	2	0.3
gi|24377775|gb|AAN59068.1|AE014973_8	conserved hypothetical protein [Streptococcus mutans UA159]	54	0.897	1	1	0.22
gi|24377538|gb|AAN58852.1|AE014952_10	hypothetical protein SMU_1160c [Streptococcus mutans UA159]	54	1.054	2	2	0.14
gi|24376856|gb|AAN58228.1|AE014894_5	putative RNA-binding Sun protein; possible rRNA methylase [Streptococcus mutans UA159]	54	1.266	2	2	0.1
gi|24377891|gb|AAN59173.1|AE014984_8	putative membrane nuclease EndA [Streptococcus mutans UA159]	54	---	1	1	0.09
gi|24377233|gb|AAN58572.1|AE014927_1	putative pyrimidine operon regulatory protein [Streptococcus mutans UA159]	53	1.167	3	2	0.3
gi|24377573|gb|AAN58883.1|AE014956_4	putative ABC transporter, ATP-binding protein [Streptococcus mutans UA159]	53	---	1	1	0.1
gi|24377605|gb|AAN58912.1|AE014959_6	putative purine nucleoside phosphorylase [Streptococcus mutans UA159]	53	0.846	2	1	0.11
gi|24377787|gb|AAN59079.1|AE014974_9	putative phosphatases involved in N-acetyl-glucosamine catabolism [Streptococcus mutans UA159]	53	0.657	2	2	0.2
gi|24378442|gb|AAN59678.1|AE015030_8	hypothetical protein SMU_2083c [Streptococcus mutans UA159]	53	1.152	2	1	0.17
gi|24376534|gb|AAN57933.1|AE014867_5	putative serine acetyltransferase; serine O-acetyltransferase [Streptococcus mutans UA159]	53	0.925	4	1	0.11
gi|24377985|gb|AAN59258.1|AE014993_2	GTP-binding protein; Era-like protein [Streptococcus mutans UA159]	52	0.976	4	1	0.08
gi|24377980|gb|AAN59254.1|AE014992_9	conserved hypothetical protein [Streptococcus mutans UA159]	52	1.121	4	3	0.42
gi|24377464|gb|AAN58784.1|AE014946_9	putative thymidine kinase [Streptococcus mutans UA159]	52	0.906	3	1	0.12
gi|24377488|gb|AAN58806.1|AE014948_9	putative sortase [Streptococcus mutans UA159]	52	1.022	3	2	0.2
gi|24377151|gb|AAN58498.1|AE014919_6	putative shikimate 5-dehydrogenase [Streptococcus mutans UA159]	52	0.829	2	1	0.08
gi|24377404|gb|AAN58728.1|AE014942_4	putative hydrolase or acyltransferase [Streptococcus mutans UA159]	52	0.972	2	2	0.14
gi|24377826|gb|AAN59114.1|AE014978_5	mutator protein, pyrophosphohydrolase [Streptococcus mutans UA159]	52	1.125	3	2	0.3
gi|24377788|gb|AAN59080.1|AE014974_10	putative mutator protein MutT [Streptococcus mutans UA159]	51	0.819	4	1	0.11
gi|24376582|gb|AAN57977.1|AE014871_2	hypothetical protein SMU_205c [Streptococcus mutans UA159]	51	1.477	2	2	0.56
gi|24377601|gb|AAN58908.1|AE014959_2	putative dihydroorotate dehydrogenase B [Streptococcus mutans UA159]	51	1.316	1	1	0.08
gi|24378458|gb|AAN59693.1|AE015031_9	conserved hypothetical protein [Streptococcus mutans UA159]	51	0.896	4	2	0.18
gi|24378092|gb|AAN59357.1|AE015001_2	conserved hypothetical protein [Streptococcus mutans UA159]	51	1.787	3	1	0.13
gi|24377988|gb|AAN59261.1|AE014993_5	putative phosphate starvation-induced protein PhoH [Streptococcus mutans UA159]	51	0.794	5	1	0.08
gi|24377622|gb|AAN58928.1|AE014960_9	conserved hypothetical protein [Streptococcus mutans UA159]	51	2.096	2	1	0.13
gi|24377583|gb|AAN58892.1|AE014957_5	hypothetical protein SMU_1206c [Streptococcus mutans UA159]	51	1.022	7	3	0.4
gi|24376542|gb|AAN57940.1|AE014868_2	putative tRNA/rRNA methyltransferase [Streptococcus mutans UA159]	50	0.894	2	2	0.21
gi|24377097|gb|AAN58448.1|AE014915_1	conserved hypothetical protein [Streptococcus mutans UA159]	50	0.799	4	3	0.17
gi|24377306|gb|AAN58638.1|AE014934_2	putative amino acid ABC transporter, periplasmic amino acid-binding protein [Streptococcus mutans UA159]	50	2.281	4	3	0.24
gi|24376450|gb|AAN57857.1|AE014859_1	putative cation efflux pump (multidrug resistance protein) [Streptococcus mutans UA159]	49	1.039	2	1	0.06
gi|24377643|gb|AAN58947.1|AE014962_3	putative phosphoribosyl formimino-5-aminoimidazole carboxamide ribonucleotide isomerase [Streptococcus mutans UA159]	49	1.713	1	1	0.11
gi|24376443|gb|AAN57851.1|AE014858_3	Holliday junction DNA helicase RuvB [Streptococcus mutans UA159]	49	0.963	3	2	0.15
gi|24376648|gb|AAN58038.1|AE014876_4	putative PTS system, enzyme IIB component [Streptococcus mutans UA159]	49	---	1	1	0.27
gi|24378198|gb|AAN59454.1|AE015010_3	putative L-asparaginase [Streptococcus mutans UA159]	49	0.841	3	1	0.08
gi|24377422|gb|AAN58745.1|AE014943_8	putative GTP pyrophosphokinase [Streptococcus mutans UA159]	49	---	1	1	0.1
gi|24377703|gb|AAN59002.1|AE014967_1	conserved hypothetical protein; possible 4Fe-4S ferredoxin [Streptococcus mutans UA159]	49	1.131	3	1	0.06
gi|24376956|gb|AAN58320.1|AE014902_8	putative exodeoxyribonuclease VII, small subunit [Streptococcus mutans UA159]	48	1.014	3	1	0.32
gi|24376649|gb|AAN58039.1|AE014876_5	putative PTS system, enzyme IIA component [Streptococcus mutans UA159]	48	1.712	1	1	0.16
gi|24377319|gb|AAN58650.1|AE014935_2	putative permease [Streptococcus mutans UA159]	48	0.783	2	1	0.09
gi|24376388|gb|AAN57801.1|AE014853_8	conserved hypothetical protein [Streptococcus mutans UA159]	48	0.973	3	2	0.37
gi|24376900|gb|AAN58268.1|AE014898_2	putative ABC transporter, ATP-binding protein [Streptococcus mutans UA159]	48	0.946	3	2	0.09
gi|24378508|gb|AAN59739.1|AE015035_8	putative ABC transporter; ATP-binding protein; possible cobalt transport system [Streptococcus mutans UA159]	48	0.85	4	2	0.29
gi|24378247|gb|AAN59499.1|AE015014_7	conserved hypothetical protein [Streptococcus mutans UA159]	47	1.029	3	1	0.18
gi|24376538|gb|AAN57937.1|AE014867_9	putative transcriptional regulator [Streptococcus mutans UA159]	47	0.787	2	1	0.09
gi|24376545|gb|AAN57943.1|AE014868_5	hypothetical protein SMU_167 [Streptococcus mutans UA159]	47	1.459	4	2	0.35
gi|24377135|gb|AAN58483.1|AE014918_1	putative protease [Streptococcus mutans UA159]	47	0.843	4	2	0.12
gi|24377644|gb|AAN58948.1|AE014962_4	putative glutamine amidotransferase HisH [Streptococcus mutans UA159]	47	1.298	3	1	0.13
gi|24376946|gb|AAN58311.1|AE014901_11	putative ferrous ion transport protein B [Streptococcus mutans UA159]	47	---	1	1	0.04
gi|24378044|gb|AAN59313.1|AE014997_3	putative aminotransferase; probable beta-cystathionase [Streptococcus mutans UA159]	47	0.904	1	1	0.06
gi|24378326|gb|AAN59572.1|AE015020_7	putative single-stranded DNA-binding protein [Streptococcus mutans UA159]	47	0.558	1	1	0.19
gi|24377105|gb|AAN58456.1|AE014915_9	putative oxidoreductase [Streptococcus mutans UA159]	47	1.216	3	2	0.18
gi|6093702|sp|O68575.1|PFLA_STRMU	RecName: Full=Pyruvate formate-lyase-activating enzyme; Short=PFL-activating enzyme; AltName: Full=Formate-C-acetyltransferase-activating enzyme	46	0.846	4	2	0.18
gi|24378028|gb|AAN59298.1|AE014996_1	conserved hypothetical protein [Streptococcus mutans UA159]	46	0.607	3	2	0.17
gi|24376451|gb|AAN57858.1|AE014859_2	conserved hypothetical protein [Streptococcus mutans UA159]	46	0.932	1	1	0.29
gi|24378201|gb|AAN59457.1|AE015010_6	putative alanine racemase [Streptococcus mutans UA159]	46	1.065	3	1	0.07
gi|24377386|gb|AAN58711.1|AE014941_1	putative citrate lyase ligase [Streptococcus mutans UA159]	46	1.083	3	3	0.22
gi|24377047|gb|AAN58403.1|AE014910_7	putative glutaredoxin [Streptococcus mutans UA159]	45	1.549	3	1	0.3
gi|24377646|gb|AAN58950.1|AE014962_6	putative imidazoleglycerol-phosphate dehydratase [Streptococcus mutans UA159]	44	1.474	2	1	0.13
gi|24377949|gb|AAN59226.1|AE014989_7	conserved hypothetical protein [Streptococcus mutans UA159]	44	1.126	3	1	0.33
gi|24378030|gb|AAN59300.1|AE014996_3	putative signal peptidase II [Streptococcus mutans UA159]	44	0.858	2	1	0.09
gi|24376855|gb|AAN58227.1|AE014894_4	putative methionyl-tRNA formyltransferase [Streptococcus mutans UA159]	44	1.081	4	3	0.25
gi|24377674|gb|AAN58976.1|AE014964_10	putative acetate kinase [Streptococcus mutans UA159]	44	1.266	2	1	0.22
gi|24377045|gb|AAN58401.1|AE014910_5	putative ribonucleotide reductase, small subunit [Streptococcus mutans UA159]	44	---	1	1	0.08
gi|24376807|gb|AAN58184.1|AE014889_9	putative ABC transporter, integral membrane protein [Streptococcus mutans UA159]	44	0.982	2	1	0.09
gi|242390488|dbj|BAH80947.1|	putative branched chain amino acid ABC transporter, permease protein [Streptococcus dysgalactiae subsp. equisimilis GGS_124]	43	---	1	1	0.09
gi|24377957|gb|AAN59233.1|AE014990_7	intracellular alpha-amylase [Streptococcus mutans UA159]	43	0.946	3	2	0.1
gi|24378084|gb|AAN59350.1|AE015000_8	conserved hypothetical protein [Streptococcus mutans UA159]	42	1.204	2	1	0.15
gi|24377342|gb|AAN58672.1|AE014936_12	dihydropteroate synthase [Streptococcus mutans UA159]	42	1.006	2	2	0.2
gi|24378344|gb|AAN59589.1|AE015021_10	putative competence protein ComYC [Streptococcus mutans UA159]	42	0.462	2	2	0.49
gi|24378091|gb|AAN59356.1|AE015001_1	putative integral membrane protein [Streptococcus mutans UA159]	42	2.041	1	1	0.12
gi|24377327|gb|AAN58658.1|AE014935_10	putative pyridoxal kinase [Streptococcus mutans UA159]	42	1.193	2	1	0.09
gi|24378200|gb|AAN59456.1|AE015010_5	putative ATP-dependent DNA helicase, RecG [Streptococcus mutans UA159]	42	1.131	1	1	0.04
gi|24377885|gb|AAN59167.1|AE014984_2	putative histidine kinase CovS; VicK-like protein [Streptococcus mutans UA159]	41	0.923	4	3	0.17
gi|24377809|gb|AAN59099.1|AE014976_7	hypothetical protein SMU_1436c [Streptococcus mutans UA159]	41	1.563	2	1	0.09
gi|24377936|gb|AAN59214.1|AE014988_3	putative maltose/maltodextrin ABC transporter, permease protein MalF [Streptococcus mutans UA159]	41	0.967	3	2	0.11
gi|24377762|gb|AAN59056.1|AE014972_5	conserved hypothetical protein [Streptococcus mutans UA159]	41	0.985	3	1	0.24
gi|24378168|gb|AAN59427.1|AE015007_14	conserved hypothetical protein [Streptococcus mutans UA159]	40	0.749	3	2	0.29
gi|24376781|gb|AAN58160.1|AE014887_8	conserved hypothetical protein [Streptococcus mutans UA159]	40	1.192	2	2	0.17
gi|24377794|gb|AAN59085.1|AE014975_3	putative dihydrolipoamide acetyltransferase, E2 component [Streptococcus mutans UA159]	40	1.314	4	3	0.2
gi|24376414|gb|AAN57824.1|AE014856_3	putative phosphoribosylglycinamide formyltransferase (GART) [Streptococcus mutans UA159]	40	1.337	2	1	0.14
gi|24377584|gb|AAN58893.1|AE014957_6	Fic [Streptococcus mutans UA159]	40	1.168	1	1	0.12
gi|24378086|gb|AAN59352.1|AE015000_10	conserved hypothetical protein [Streptococcus mutans UA159]	40	1.121	3	3	0.24
gi|24378146|gb|AAN59407.1|AE015005_13	conserved hypothetical protein [Streptococcus mutans UA159]	40	0.875	2	1	0.08
gi|24376725|gb|AAN58109.1|AE014882_12	conserved hypothetical protein [Streptococcus mutans UA159]	40	0.541	1	1	0.08
gi|24378324|gb|AAN59570.1|AE015020_5	putative histidine kinase [Streptococcus mutans UA159]	39	1.119	2	2	0.11
gi|24377424|gb|AAN58747.1|AE014943_10	conserved hypothetical protein [Streptococcus mutans UA159]	39	0.923	1	1	0.12
gi|24376429|gb|AAN57838.1|AE014857_2	hypothetical protein SMU_49 [Streptococcus mutans UA159]	39	1.24	2	2	0.13
gi|24376502|gb|AAN57904.1|AE014864_2	putative transcriptional regulator (MarR family) [Streptococcus mutans UA159]	39	1.08	2	1	0.17
gi|24378114|gb|AAN59378.1|AE015002_12	putative transcriptional regulator [Streptococcus mutans UA159]	39	0.982	2	1	0.16
gi|24378098|gb|AAN59363.1|AE015001_8	putative acetyltransferase [Streptococcus mutans UA159]	39	1.155	2	1	0.16
gi|24378050|gb|AAN59319.1|AE014997_9	hypothetical protein SMU_1680c [Streptococcus mutans UA159]	39	1.15	2	1	0.1
gi|24377629|gb|AAN58934.1|AE014961_6	putative glycerate kinase [Streptococcus mutans UA159]	38	0.882	3	2	0.15
gi|24378088|gb|AAN59354.1|AE015000_12	conserved hypothetical protein [Streptococcus mutans UA159]	38	---	1	1	0.27
gi|24376758|gb|AAN58139.1|AE014885_12	conserved hypothetical protein; putative reductase [Streptococcus mutans UA159]	38	1.482	3	2	0.14
gi|24376678|gb|AAN58065.1|AE014879_2	conserved hypothetical protein [Streptococcus mutans UA159]	38	0.692	1	1	0.12
gi|24376425|gb|AAN57835.1|AE014856_14	hypothetical protein SMU_46 [Streptococcus mutans UA159]	38	0.736	1	1	0.11
gi|24377373|gb|AAN58700.1|AE014939_7	hypothetical protein SMU_999 [Streptococcus mutans UA159]	38	1.124	2	2	0.59
gi|24378322|gb|AAN59568.1|AE015020_3	putative sugar-binding periplasmic protein [Streptococcus mutans UA159]	38	---	1	1	0.05
gi|24377595|gb|AAN58903.1|AE014958_7	putative amidase [Streptococcus mutans UA159]	38	0.955	3	3	0.17
gi|24376982|gb|AAN58344.1|AE014904_7	hypothetical protein SMU_606 [Streptococcus mutans UA159]	37	0.883	2	1	0.05
gi|24377981|gb|AAN59255.1|AE014992_10	putative formamidopyrimidine-DNA glycosylase [Streptococcus mutans UA159]	37	0.901	3	2	0.17
gi|24377755|gb|AAN59050.1|AE014971_12	putative 3-isopropylmalate dehydrogenase [Streptococcus mutans UA159]	37	0.805	3	1	0.08
gi|24376949|gb|AAN58313.1|AE014902_1	putative tetrahydrofolate dehydrogenase/cyclohydrolase [Streptococcus mutans UA159]	37	0.832	2	1	0.09
gi|24376750|gb|AAN58131.1|AE014885_4	hypothetical protein SMU_373 [Streptococcus mutans UA159]	37	0.993	2	1	0.09
gi|24376587|gb|AAN57982.1|AE014871_7	hypothetical protein SMU_210c [Streptococcus mutans UA159]	37	1.46	2	2	0.52
gi|24376913|gb|AAN58281.1|AE014898_15	putative tryptophan synthase, alpha subunit [Streptococcus mutans UA159]	37	0.962	4	1	0.1
gi|24376594|gb|AAN57989.1|AE014871_14	hypothetical protein SMU_217c [Streptococcus mutans UA159]	37	1.038	3	2	0.29
gi|24376699|gb|AAN58085.1|AE014880_12	conserved hypothetical protein [Streptococcus mutans UA159]	37	1.036	2	2	0.35
gi|24377458|gb|AAN58778.1|AE014946_3	conserved hypothetical protein; possible transposon-related protein [Streptococcus mutans UA159]	37	0.822	1	1	0.11
gi|24377395|gb|AAN58720.1|AE014941_10	putative citrate lyase CilB, citryl-CoA lyase, beta subunit [Streptococcus mutans UA159]	37	1.015	2	2	0.18
gi|24377409|gb|AAN58733.1|AE014942_9	putative integrase/recombinase; XerC-like [Streptococcus mutans UA159]	37	1.127	3	1	0.06
gi|24377320|gb|AAN58651.1|AE014935_3	putative dihydrofolate reductase [Streptococcus mutans UA159]	36	0.915	2	1	0.14
gi|24376978|gb|AAN58340.1|AE014904_3	putative sodium-dependent transporter [Streptococcus mutans UA159]	36	1.006	1	1	0.08
gi|24377310|gb|AAN58642.1|AE014934_6	putative mevalonate diphosphate decarboxylase [Streptococcus mutans UA159]	36	0.861	2	2	0.16
gi|24377845|gb|AAN59132.1|AE014979_8	putative GTP-binding protein [Streptococcus mutans UA159]	36	0.899	4	4	0.25
gi|24377015|gb|AAN58374.1|AE014907_11	putative transcriptional regulator (GntR family) [Streptococcus mutans UA159]	36	0.994	2	2	0.11
gi|24377590|gb|AAN58898.1|AE014958_2	putative 5'-nucleotidase precursor [Streptococcus mutans UA159]	36	0.796	1	1	0.04
gi|24377956|gb|AAN59232.1|AE014990_6	putative hexosyltransferase [Streptococcus mutans UA159]	35	1.05	5	3	0.23
gi|24377749|gb|AAN59044.1|AE014971_6	hypothetical protein SMU_1375c [Streptococcus mutans UA159]	35	0.86	3	2	0.23
gi|24377642|gb|AAN58946.1|AE014962_2	putative imidazoleglycerol-phosphate synthase, cyclase subunit [Streptococcus mutans UA159]	35	1.126	3	2	0.21
gi|24377670|gb|AAN58972.1|AE014964_6	putative adenosine deaminase [Streptococcus mutans UA159]	34	0.974	2	1	0.07
gi|24376910|gb|AAN58278.1|AE014898_12	putative indoleglycerol phosphate synthase [Streptococcus mutans UA159]	34	1.368	2	1	0.1
gi|24376979|gb|AAN58341.1|AE014904_4	putative D-Ala-D-Ala adding enzyme; UDP-N-acetylmuramoylalanyl-D-glutamyl-2,6- diaminopimelate-D-alanyl-D-alanyl ligase pentapeptide synthase [Streptococcus mutans UA159]	34	1.558	1	1	0.05
gi|24378049|gb|AAN59318.1|AE014997_8	conserved hypothetical protein [Streptococcus mutans UA159]	34	1.499	3	1	0.14
gi|24377445|gb|AAN58766.1|AE014945_3	putative ABC transporter, ATP-binding protein [Streptococcus mutans UA159]	34	1.101	3	2	0.16
gi|24377383|gb|AAN58709.1|AE014940_5	putative response regulator [Streptococcus mutans UA159]	34	0.927	1	1	0.11
gi|24377384|gb|AAN58710.1|AE014940_6	putative histidine kinase [Streptococcus mutans UA159]	34	0.819	2	2	0.15
gi|24377440|gb|AAN58762.1|AE014944_12	putative transcriptional regulator (GntR family) [Streptococcus mutans UA159]	34	1.187	1	1	0.11
gi|24376867|gb|AAN58238.1|AE014895_3	formate acetyltransferase (pyruvate formate-lyase 2) [Streptococcus mutans UA159]	34	1.111	4	3	0.09
gi|24377347|gb|AAN58676.1|AE014937_2	putative spermidine/putrescine ABC transporter, ATP-binding protein [Streptococcus mutans UA159]	34	0.774	3	2	0.13
gi|24377427|gb|AAN58750.1|AE014943_13	conserved hypothetical protein [Streptococcus mutans UA159]	33	0.998	2	1	0.19
gi|24378106|gb|AAN59370.1|AE015002_4	putative 3-hydroxymyristoyl-(acyl carrier protein) dehydratase [Streptococcus mutans UA159]	33	0.905	2	1	0.17
gi|24377503|gb|AAN58819.1|AE014950_2	putative pantothenate kinase [Streptococcus mutans UA159]	33	0.646	1	1	0.08
gi|24378357|gb|AAN59600.1|AE015023_1	putative isopentenyl monophosphate kinase [Streptococcus mutans UA159]	33	0.774	2	2	0.17
gi|24377481|gb|AAN58799.1|AE014948_2	putative phosphoglycerate mutase-like protein [Streptococcus mutans UA159]	33	0.93	2	2	0.26
gi|24377111|gb|AAN58461.1|AE014916_2	hypothetical protein SMU_735 [Streptococcus mutans UA159]	33	1.35	1	1	0.16
gi|24377418|gb|AAN58741.1|AE014943_4	conserved hypothetical protein; inner membrane protein [Streptococcus mutans UA159]	33	1.185	2	1	0.05
gi|24376468|gb|AAN57873.1|AE014861_1	conserved hypothetical protein; possible mechanosensitive ion channel [Streptococcus mutans UA159]	33	0.908	2	2	0.19
gi|24376860|gb|AAN58232.1|AE014894_9	putative histidine kinase [Streptococcus mutans UA159]	32	1.059	1	1	0.07
gi|24376950|gb|AAN58314.1|AE014902_2	conserved hypothetical protein [Streptococcus mutans UA159]	32	0.815	1	1	0.09
gi|24378432|gb|AAN59669.1|AE015029_8	conserved hypothetical protein [Streptococcus mutans UA159]	32	1.23	1	1	0.42
gi|24378072|gb|AAN59339.1|AE014999_7	conserved hypothetical protein [Streptococcus mutans UA159]	32	0.848	1	1	0.21
gi|24377517|gb|AAN58832.1|AE014951_3	conserved hypothetical protein [Streptococcus mutans UA159]	32	1.097	1	1	0.11
gi|24378067|gb|AAN59334.1|AE014999_2	conserved hypothetical protein [Streptococcus mutans UA159]	32	0.542	3	3	0.25
gi|24378181|gb|AAN59439.1|AE015008_10	putative histidine kinase, ScnK-like protein [Streptococcus mutans UA159]	31	1.075	2	2	0.11
gi|24378075|gb|AAN59342.1|AE014999_10	putative rRNA methylase [Streptococcus mutans UA159]	31	1.032	1	1	0.13
gi|2493075|sp|P95783.1|ATPL_STRMU	RecName: Full=ATP synthase subunit c; AltName: Full=ATP synthase F(0) sector subunit c; AltName: Full=F-type ATPase subunit c; Short=F-ATPase subunit c; AltName: Full=Lipid-binding protein	31	1.386	1	1	0.42
gi|24376844|gb|AAN58217.1|AE014893_1	putative recombination protein U [Streptococcus mutans UA159]	31	0.744	1	1	0.12
gi|24377150|gb|AAN58497.1|AE014919_5	putative 3-dehydroquinate dehydratase [Streptococcus mutans UA159]	31	0.76	1	1	0.11
gi|24378446|gb|AAN59682.1|AE015030_12	putative 3-methyl-adenine DNA glycosylase I [Streptococcus mutans UA159]	31	0.854	2	1	0.12
gi|24376804|gb|AAN58181.1|AE014889_6	conserved hypothetical protein [Streptococcus mutans UA159]	31	---	1	1	0.09
gi|24376817|gb|AAN58193.1|AE014890_6	conserved hypothetical protein [Streptococcus mutans UA159]	30	0.956	3	2	0.37
gi|24377274|gb|AAN58609.1|AE014931_2	conserved hypothetical protein [Streptococcus mutans UA159]	30	0.864	1	1	0.24
gi|24378238|gb|AAN59491.1|AE015013_10	putative signal peptidase I [Streptococcus mutans UA159]	30	0.849	3	1	0.12
gi|24376495|gb|AAN57898.1|AE014863_6	conserved hypothetical protein [Streptococcus mutans UA159]	30	1.994	1	1	0.06
gi|24377955|gb|AAN59231.1|AE014990_5	putative hexosyltransferase [Streptococcus mutans UA159]	30	1.252	1	1	0.05
gi|24376859|gb|AAN58231.1|AE014894_8	conserved hypothetical protein [Streptococcus mutans UA159]	30	1.196	1	1	0.09
gi|24376647|gb|AAN58037.1|AE014876_3	putative PTS system, membrane component; possible ribulose-monophosphate PTS pathway enzyme IIC [Streptococcus mutans UA159]	30	1.142	2	1	0.05
gi|24377841|gb|AAN59128.1|AE014979_4	putative single-strand DNA-specific exonuclease RecJ [Streptococcus mutans UA159]	30	0.852	2	1	0.03
gi|24376894|gb|AAN58263.1|AE014897_9	conserved hypothetical protein [Streptococcus mutans UA159]	30	1.13	2	2	0.11
gi|24377832|gb|AAN59120.1|AE014978_11	putative oxidoreductase [Streptococcus mutans UA159]	30	1.097	1	1	0.06
gi|24377650|gb|AAN58954.1|AE014962_10	putative histidyl-tRNA synthetase [Streptococcus mutans UA159]	29	1.367	2	1	0.07
gi|24376395|gb|AAN57807.1|AE014854_1	putative amino acid permease [Streptococcus mutans UA159]	29	1.252	2	1	0.05
gi|24377967|gb|AAN59242.1|AE014991_8	putative PTS system, cellobiose-specific IIB component [Streptococcus mutans UA159]	29	1.105	1	1	0.22
gi|24377005|gb|AAN58364.1|AE014907_1	hypothetical protein SMU_630 [Streptococcus mutans UA159]	29	1.158	1	1	0.07
gi|24376830|gb|AAN58205.1|AE014891_9	putative undecaprenyl-phosphate-UDP-MurNAc-pentapeptide transferase [Streptococcus mutans UA159]	29	1.025	2	1	0.16
gi|24376787|gb|AAN58165.1|AE014888_3	conserved hypothetical protein [Streptococcus mutans UA159]	29	0.91	1	1	0.21
gi|24377846|gb|AAN59133.1|AE014979_9	putative tRNA isopentenylpyrophosphate transferase [Streptococcus mutans UA159]	28	1.006	2	1	0.08
gi|24376494|gb|AAN57897.1|AE014863_5	tagatose 1,6-aldolase [Streptococcus mutans UA159]	28	2.51	1	1	0.07
gi|24377693|gb|AAN58993.1|AE014966_3	hypothetical protein SMU_1316c [Streptococcus mutans UA159]	28	0.924	2	1	0.1
gi|24376967|gb|AAN58330.1|AE014903_6	hypothetical protein SMU_591c [Streptococcus mutans UA159]	28	0.793	3	1	0.06
gi|24376863|gb|AAN58235.1|AE014894_12	putative polyribonucleotide nucleotidyltransferase (general stress protein 13) [Streptococcus mutans UA159]	28	---	1	1	0.18
gi|24378493|gb|AAN59725.1|AE015034_6	putative transcriptional regulator [Streptococcus mutans UA159]	28	---	1	1	0.12
gi|24377546|gb|AAN58859.1|AE014953_6	putative transcriptional regulator [Streptococcus mutans UA159]	28	0.761	1	1	0.13
gi|24377099|gb|AAN58450.1|AE014915_3	conserved hypothetical protein [Streptococcus mutans UA159]	28	1.14	1	1	0.18
gi|24377943|gb|AAN59220.1|AE014989_1	hypothetical protein SMU_1575c [Streptococcus mutans UA159]	28	1.018	2	1	0.24
gi|24376437|gb|AAN57846.1|AE014857_10	hypothetical protein SMU_58 [Streptococcus mutans UA159]	28	1.219	3	3	0.16
gi|24378241|gb|AAN59493.1|AE015014_1	conserved hypothetical protein [Streptococcus mutans UA159]	27	1.077	3	1	0.16
gi|147830377|emb|CAN01312.1|	putative DNA alkylation repair enzyme [Clavibacter michiganensis subsp. michiganensis NCPPB 382]	27	0.918	2	1	0.14
gi|24377506|gb|AAN58822.1|AE014950_5	putative response regulator CiaR [Streptococcus mutans UA159]	27	0.999	1	1	0.1
gi|24378159|gb|AAN59418.1|AE015007_5	conserved hypothetical protein [Streptococcus mutans UA159]	27	1.031	2	2	0.14
gi|24377539|gb|AAN58853.1|AE014952_11	hypothetical protein SMU_1161c [Streptococcus mutans UA159]	27	0.901	2	1	0.09
gi|24378414|gb|AAN59653.1|AE015027_11	putative acetyltransferase [Streptococcus mutans UA159]	27	0.95	1	1	0.14
gi|24376796|gb|AAN58174.1|AE014888_12	putative ribosomal protein [Streptococcus mutans UA159]	27	1.083	2	1	0.24
gi|24376439|gb|AAN57848.1|AE014857_12	DNA alkylation repair enzyme [Streptococcus mutans UA159]	26	1.135	1	1	0.1
gi|24377814|gb|AAN59103.1|AE014977_2	putative tributyrin esterase [Streptococcus mutans UA159]	26	1.354	2	1	0.19
gi|24377172|gb|AAN58517.1|AE014921_2	conserved hypothetical protein [Streptococcus mutans UA159]	26	1.512	1	1	0.21
gi|24376779|gb|AAN58158.1|AE014887_6	hypothetical protein SMU_404c [Streptococcus mutans UA159]	26	1.378	1	1	0.23
gi|24377563|gb|AAN58874.1|AE014955_4	putative transcriptional regulator, antiterminator [Streptococcus mutans UA159]	26	0.896	3	2	0.07
gi|24376421|gb|AAN57831.1|AE014856_10	conserved hypothetical protein [Streptococcus mutans UA159]	26	1.268	1	1	0.07
gi|24377850|gb|AAN59136.1|AE014980_3	conserved hypothetical protein [Streptococcus mutans UA159]	26	0.828	2	1	0.11
gi|24377564|gb|AAN58875.1|AE014955_5	PTS system, mannitol-specific enzyme IIBC component [Streptococcus mutans UA159]	26	0.935	2	1	0.05
gi|24378162|gb|AAN59421.1|AE015007_8	conserved hypothetical protein [Streptococcus mutans UA159]	25	0.824	1	1	0.1
gi|24376937|gb|AAN58302.1|AE014901_2	putative hydrolase (MutT family) [Streptococcus mutans UA159]	25	0.948	2	1	0.14
gi|24377077|gb|AAN58430.1|AE014913_7	50S ribosomal protein L35 [Streptococcus mutans UA159]	25	1.075	2	1	0.31
gi|24378336|gb|AAN59581.1|AE015021_2	hypothetical protein SMU_1976c [Streptococcus mutans UA159]	25	1.107	1	1	0.17
gi|24377186|gb|AAN58530.1|AE014922_5	putative MutT-like protein [Streptococcus mutans UA159]	25	0.822	1	1	0.16
gi|24377461|gb|AAN58781.1|AE014946_6	conserved hypothetical protein [Streptococcus mutans UA159]	25	0.917	1	1	0.13
gi|24377926|gb|AAN59205.1|AE014987_4	putative acetyltransferase [Streptococcus mutans UA159]	24	0.969	1	1	0.12
gi|24378395|gb|AAN59636.1|AE015025_8	hypothetical protein SMU_2033c [Streptococcus mutans UA159]	24	0.669	1	1	0.04
gi|24377741|gb|AAN59037.1|AE014970_16	conserved hypothetical protein [Streptococcus mutans UA159]	24	1.128	2	1	0.11
gi|24378087|gb|AAN59353.1|AE015000_11	putative glutamate racemase [Streptococcus mutans UA159]	24	1.191	1	1	0.09
gi|24377340|gb|AAN58670.1|AE014936_10	putative folyl-polyglutamate synthetase [Streptococcus mutans UA159]	24	0.86	1	1	0.06
gi|24377681|gb|AAN58982.1|AE014965_3	conserved hypothetical protein [Streptococcus mutans UA159]	24	0.957	1	1	0.08
gi|24378355|gb|AAN59599.1|AE015022_6	putative transcriptional regulator [Streptococcus mutans UA159]	24	1.063	2	1	0.16
gi|24376792|gb|AAN58170.1|AE014888_8	conserved hypothetical protein [Streptococcus mutans UA159]	24	1.055	1	1	0.11
gi|24378299|gb|AAN59547.1|AE015018_1	putative carbon-nitrogen hydrolase [Streptococcus mutans UA159]	23	0.947	1	1	0.1
gi|24378004|gb|AAN59276.1|AE014994_6	conserved hypothetical protein [Streptococcus mutans UA159]	23	0.881	1	1	0.12
gi|24377008|gb|AAN58367.1|AE014907_4	putative thioesterase [Streptococcus mutans UA159]	23	0.958	1	1	0.06
gi|24377495|gb|AAN58812.1|AE014949_5	putative sugar ABC transporter, permease protein [Streptococcus mutans UA159]	23	0.893	2	1	0.08
gi|24376763|gb|AAN58143.1|AE014886_4	putative glycoprotein endopeptidase [Streptococcus mutans UA159]	23	0.864	1	1	0.08
gi|24376878|gb|AAN58248.1|AE014896_4	hypothetical protein SMU_503c [Streptococcus mutans UA159]	23	0.599	2	1	0.12
gi|24377326|gb|AAN58657.1|AE014935_9	putative transcriptional regulator/aminotransferase [Streptococcus mutans UA159]	23	0.901	1	1	0.05
gi|24378014|gb|AAN59285.1|AE014995_2	conserved hypothetical protein, possible hemolysis inducing protein [Streptococcus mutans UA159]	22	0.952	2	2	0.24
gi|24376932|gb|AAN58298.1|AE014900_6	conserved hypothetical protein [Streptococcus mutans UA159]	22	0.783	1	1	0.09
gi|24376908|gb|AAN58276.1|AE014898_10	putative anthranilate synthase, beta subunit [Streptococcus mutans UA159]	22	1.279	1	1	0.14
gi|24377119|gb|AAN58469.1|AE014916_10	putative drug-export protein; multidrug resistance protein [Streptococcus mutans UA159]	22	0.971	2	1	0.06
gi|24376595|gb|AAN57990.1|AE014871_15	putative transcriptional regulator [Streptococcus mutans UA159]	22	0.578	1	1	0.19
gi|24376549|gb|AAN57947.1|AE014868_9	conserved hypothetical protein; putative cell growth regulatory protein [Streptococcus mutans UA159]	22	0.963	1	1	0.3
gi|24377358|gb|AAN58686.1|AE014938_2	putative beta-glucosidase [Streptococcus mutans UA159]	22	1.003	2	2	0.11
gi|24377021|gb|AAN58379.1|AE014908_5	putative oligopeptidase [Streptococcus mutans UA159]	22	1.242	2	2	0.08
gi|24376995|gb|AAN58355.1|AE014906_1	conserved hypothetical protein [Streptococcus mutans UA159]	22	0.923	1	1	0.07
gi|24377498|gb|AAN58815.1|AE014949_8	putative cytidine deaminase [Streptococcus mutans UA159]	22	0.679	1	1	0.19
gi|24377890|gb|AAN59172.1|AE014984_7	putative amino acid ABC transporter, integral membrane protein [Streptococcus mutans UA159]	22	1.074	2	1	0.12
gi|2492598|sp|P72477.2|ABCX_STRMU	RecName: Full=Putative ABC transporter ATP-binding protein	22	0.833	1	1	0.09
gi|24377235|gb|AAN58574.1|AE014927_3	putative aspartate transcarbamoylase [Streptococcus mutans UA159]	22	1.319	2	2	0.16
gi|24378522|gb|AAN59751.1|AE015037_2	conserved hypothetical protein [Streptococcus mutans UA159]	21	0.753	1	1	0.14
gi|24376469|gb|AAN57874.1|AE014861_2	putative nitrite transporter [Streptococcus mutans UA159]	21	0.953	1	1	0.09
gi|24377023|gb|AAN58381.1|AE014908_7	putative methyltransferase [Streptococcus mutans UA159]	21	0.948	1	1	0.1
gi|24376899|gb|AAN58267.1|AE014898_1	putative ABC transporter, ATP-binding protein [Streptococcus mutans UA159]	21	0.976	2	2	0.09
gi|24376806|gb|AAN58183.1|AE014889_8	putative ABC transporter, ATP-binding protein [Streptococcus mutans UA159]	21	1.052	1	1	0.09
gi|24377844|gb|AAN59131.1|AE014979_7	conserved hypothetical protein [Streptococcus mutans UA159]	21	0.973	1	1	0.11
gi|24376801|gb|AAN58178.1|AE014889_3	negative transcriptional regulator, CopY [Streptococcus mutans UA159]	21	1.137	1	1	0.16
gi|24376490|gb|AAN57893.1|AE014863_1	putative transcriptional regulator [Streptococcus mutans UA159]	21	1.643	1	1	0.09
gi|24378279|gb|AAN59529.1|AE015016_13	putative membrane-associated protein DedA [Streptococcus mutans UA159]	21	0.861	1	1	0.12
gi|24378475|gb|AAN59708.1|AE015033_3	putative short-chain dehydrogenase [Streptococcus mutans UA159]	21	1.381	1	1	0.09
gi|24378459|gb|AAN59694.1|AE015031_10	conserved hypothetical protein [Streptococcus mutans UA159]	21	0.876	2	1	0.08
gi|24377689|gb|AAN58990.1|AE014965_11	putative ATP-dependent DNA helicase; DNA polymerase III, epsilon subunit (3'-5' exonuclease) [Streptococcus mutans UA159]	21	0.855	2	2	0.06
gi|24376519|gb|AAN57919.1|AE014866_1	putative glutathione reductase [Streptococcus mutans UA159]	20	0.486	2	2	0.12
gi|24377483|gb|AAN58801.1|AE014948_4	conserved hypothetical protein [Streptococcus mutans UA159]	20	1	1	1	0.13
gi|24377434|gb|AAN58756.1|AE014944_6	conserved hypothetical protein, SatD [Streptococcus mutans UA159]	20	1.233	1	1	0.1
gi|24377052|gb|AAN58407.1|AE014911_1	conserved hypothetical protein [Streptococcus mutans UA159]	20	0.876	3	1	0.18
gi|24378138|gb|AAN59399.1|AE015005_5	hypothetical protein SMU_1771c [Streptococcus mutans UA159]	20	1.071	1	1	0.21
gi|24377129|gb|AAN58478.1|AE014917_9	putative prolipoprotein diacylglycerol transferase [Streptococcus mutans UA159]	20	0.781	1	1	0.1
gi|24377420|gb|AAN58743.1|AE014943_6	putative pseudouridylate synthase [Streptococcus mutans UA159]	20	1.048	2	1	0.16
gi|24376523|gb|AAN57923.1|AE014866_5	conserved hypothetical protein [Streptococcus mutans UA159]	19	1.007	1	1	0.07
gi|24376845|gb|AAN58218.1|AE014893_2	conserved hypothetical protein [Streptococcus mutans UA159]	19	0.767	1	1	0.13
gi|24377215|gb|AAN58556.1|AE014925_7	hypothetical protein SMU_840c [Streptococcus mutans UA159]	19	1.256	2	1	0.37
gi|24378419|gb|AAN59657.1|AE015028_3	putative integral membrane protein [Streptococcus mutans UA159]	18	1.004	2	1	0.08
gi|24376775|gb|AAN58154.1|AE014887_2	putative secreted esterase [Streptococcus mutans UA159]	18	0.697	1	1	0.07
gi|24377412|gb|AAN58736.1|AE014942_12	putative histidine kinase [Streptococcus mutans UA159]	18	0.85	1	1	0.08
gi|24377485|gb|AAN58803.1|AE014948_6	putative integral membrane protein; possible permease [Streptococcus mutans UA159]	18	0.848	2	1	0.06
gi|24377793|gb|AAN59084.1|AE014975_2	putative oxidoreductase [Streptococcus mutans UA159]	18	1.162	1	1	0.12
gi|24377214|gb|AAN58555.1|AE014925_6	putative folyl-polyglutamate synthetase [Streptococcus mutans UA159]	17	0.862	1	1	0.06
gi|24377783|gb|AAN59075.1|AE014974_5	putative reductase [Streptococcus mutans UA159]	17	0.597	1	1	0.05
gi|24377365|gb|AAN58693.1|AE014938_9	hypothetical protein SMU_992 [Streptococcus mutans UA159]	17	1.476	1	1	0.07
gi|24376423|gb|AAN57833.1|AE014856_12	conserved hypothetical protein; possible DNA mismatch repair protein [Streptococcus mutans UA159]	17	1	1	1	0.12
gi|24377790|gb|AAN59082.1|AE014974_12	putative coproporphyrinogen III oxidase [Streptococcus mutans UA159]	17	0.762	1	1	0.06
gi|24378506|gb|AAN59737.1|AE015035_6	conserved hypothetical protein; possible cobalt permease [Streptococcus mutans UA159]	16	0.812	1	1	0.09
gi|24377502|gb|AAN58818.1|AE014950_1	conserved hypothetical protein [Streptococcus mutans UA159]	16	1.179	1	1	0.12
gi|24378078|gb|AAN59344.1|AE015000_2	putative potassium uptake protein TrkH [Streptococcus mutans UA159]	16	0.807	1	1	0.05
gi|24376383|gb|AAN57796.1|AE014853_3	conserved hypothetical protein [Streptococcus mutans UA159]	16	0.799	1	1	0.33
gi|24377707|gb|AAN59006.1|AE014967_5	putative transposase [Streptococcus mutans UA159]	16	1.024	1	1	0.26
gi|24377864|gb|AAN59149.1|AE014981_6	galactose-6-phosphate isomerase, subunit LacB [Streptococcus mutans UA159]	16	---	1	1	0.14
gi|24378410|gb|AAN59649.1|AE015027_7	putative methyltransferase [Streptococcus mutans UA159]	16	0.774	1	1	0.08
gi|24376884|gb|AAN58254.1|AE014896_10	conserved hypothetical protein [Streptococcus mutans UA159]	16	1.082	1	1	0.06
gi|24376686|gb|AAN58073.1|AE014879_10	sorbitol operon activator [Streptococcus mutans UA159]	16	2.112	1	1	0.14
gi|24377042|gb|AAN58398.1|AE014910_2	putative ornithine acetyltransferase/N-acetylglutamate synthase [Streptococcus mutans UA159]	16	1.222	1	1	0.06
gi|24376974|gb|AAN58337.1|AE014903_13	putative recombination protein RecM [Streptococcus mutans UA159]	16	1.013	1	1	0.13
gi|24378521|gb|AAN59750.1|AE015037_1	conserved hypothetical protein [Streptococcus mutans UA159]	16	0.983	1	1	0.11
gi|24376963|gb|AAN58326.1|AE014903_2	conserved hypothetical protein [Streptococcus mutans UA159]	16	0.543	1	1	0.08
gi|24377954|gb|AAN59230.1|AE014990_4	hypothetical protein SMU_1587c [Streptococcus mutans UA159]	16	0.96	1	1	0.11
gi|24376415|gb|AAN57825.1|AE014856_4	conserved hypothetical protein [Streptococcus mutans UA159]	16	1.176	1	1	0.1
gi|24376391|gb|AAN57804.1|AE014853_11	putative cell-cycle protein [Streptococcus mutans UA159]	15	0.885	1	1	0.05
gi|24376660|gb|AAN58049.1|AE014877_4	hypothetical protein SMU_284 [Streptococcus mutans UA159]	15	1.345	1	1	0.18
gi|24377918|gb|AAN59198.1|AE014986_9	putative ABC transporter, ATP-binding protein [Streptococcus mutans UA159]	15	0.967	1	1	0.08
gi|24377576|gb|AAN58886.1|AE014956_7	conserved hypothetical protein [Streptococcus mutans UA159]	15	1.125	1	1	0.11
gi|24377989|gb|AAN59262.1|AE014993_6	conserved hypothetical protein [Streptococcus mutans UA159]	14	1.09	1	1	0.35
gi|195974623|gb|ACG62149.1|	glycogen biosynthesis protein GlgD [Streptococcus equi subsp. zooepidemicus MGCS10565]	14	0.573	1	1	0.06
gi|24377661|gb|AAN58964.1|AE014963_8	putative transcriptional regulator [Streptococcus mutans UA159]	14	0.951	1	1	0.19
gi|24376871|gb|AAN58242.1|AE014895_7	conserved hypothetical protein [Streptococcus mutans UA159]	14	0.915	1	1	0.11
gi|24377415|gb|AAN58738.1|AE014943_1	putative lipopolysaccharide glycosyltransferase [Streptococcus mutans UA159]	13	1.105	1	1	0.08
gi|24377036|gb|AAN58393.1|AE014909_9	putative response regulator SpaR [Streptococcus mutans UA159]	13	1.012	1	1	0.11
